# Supplementary material for: An eQTL Analysis of Partial Resistance to Puccinia hordei in Barley
Source: PLoS One. 2010 Jan 6;5(1):e8598. doi: 10.1371/journal.pone.0008598 (PMC2798965; doi:10.1371/journal.pone.0008598)
Supplement: Table S4 — Differentially expressed genes in Ph-infected seedlings between Steptoe and Morex. (0.22 MB XLS) [file pone.0008598.s006.xls]

## Sheet: Sheet1
Table S4. Differentially expressed genes in Ph-infected seedlings between Steptoe and Morex
Hv25-Unigene ID	Ratio (Mx/St)	p value	log ratio	Morex	Steptoe	rice homologue	functional annotation
gb_UNIGENE7698	7.61	8.73487e-08	2.03	4405	580	LOC_Os09g39462.2	nucleic acid binding protein
gb_UNIGENE6881	3.82	5.46717e-07	1.34	1648	432	LOC_Os11g30410.1	ubiquitin-like 1-activating enzyme E1A
gb_UNIGENE2659	4.23	9.26949e-07	1.44	29196	6885	LOC_Os06g03486.1	expressed protein
gb_UNIGENE1267	3.48	1.63601e-06	1.25	8170	2353	LOC_Os01g18860.2	S-adenosylmethionine synthetase 1
gb_UNIGENE3660	11.42	1.64799e-06	2.43	15689	1380	LOC_Os01g61400.1	expressed protein
gb_UNIGENE20187	3.05	2.09468e-06	1.12	2560	841	LOC_Os11g24510.1	serine carboxypeptidase 1 precursor
gb_UNIGENE5801	4.74	2.46812e-06	1.56	9943	2107	LOC_Os02g48620.2	expressed protein
gb_UNIGENE15634	0.36	2.60276e-06	-1.01	1451	4003	LOC_Os04g12980.1	indole-3-acetate beta-glucosyltransferase
gb_UNIGENE4402	0.19	3.00919e-06	-1.66	678	3546	LOC_Os12g36830.1	pathogenesis-related 10
gb_UNIGENE10126	51.52	3.85051e-06	3.94	4480	87	no hit found	no description
gb_UNIGENE19362	12.32	4.3465e-06	2.51	1340	109	LOC_Os01g72880.1	MUTL homolog 1
gb_UNIGENE9909	4.56	4.41871e-06	1.52	4913	1080	LOC_Os01g73570.2	vacuolar sorting 55 containing protein, expressed
gb_UNIGENE1068	2.53	4.94672e-06	0.93	3923	1552	LOC_Os06g46770.3	polyubiquitin containing 7 ubiquitin monomers
gb_UNIGENE11118	0.37	5.36596e-06	-0.98	1459	3887	LOC_Os07g17330.1	B12D protein, expressed
gb_UNIGENE18557	0.04	5.60905e-06	-3.23	62	1546	LOC_Os11g03620.1	expressed protein
gb_UNIGENE1985	0.24	5.99199e-06	-1.41	312	1282	LOC_Os04g37710.1	expressed protein
gb_UNIGENE6203	25.96	7.95573e-06	3.25	13075	511	LOC_Os02g40200.2	receptor-like kinase precursor
gb_UNIGENE17393	0.05	7.95668e-06	-2.97	45	860	LOC_Os06g02100.1	F-box domain containing protein, expressed
gb_UNIGENE24770	0.06	9.22231e-06	-2.86	49	854	no hit found	no description
gb_UNIGENE13265	0.47	1.12035e-05	-0.75	542	1146	LOC_Os10g35150.1	expressed protein
gb_UNIGENE9593	84.91	1.16777e-05	4.43	849	10	LOC_Os10g22430.1	chitin-inducible gibberellin-responsive 2
gb_UNIGENE7192	0.28	1.30866e-05	-1.29	157	573	LOC_Os02g01170.1	thyroid receptor-interacting 12
gb_UNIGENE18339	0.05	1.34683e-05	-3.08	52	1141	LOC_Os07g22710.3	CDPK-related kinase
gb_UNIGENE7782	2.66	1.35093e-05	0.98	1610	604	LOC_Os09g26180.1	transcription initiation factor TFIID subunit 10
gb_UNIGENE8209	37.54	1.50025e-05	3.62	375	10	LOC_Os05g24594.1	coatomer subunit delta
gb_UNIGENE7717	2.8	1.55205e-05	1.03	6731	2405	no hit found	no description
gb_UNIGENE7503	48.1	1.58779e-05	3.87	481	10	LOC_Os05g48230.1	expressed protein
gb_UNIGENE2537	0.19	1.63446e-05	-1.67	435	2287	LOC_Os05g01490.1	GTP-binding YPTM1
gb_UNIGENE7478	0.31	1.7542e-05	-1.18	414	1341	LOC_Os01g67180.1	ribonuclease 2 precursor
gb_UNIGENE1955	2.8	1.7609e-05	1.03	43934	15717	LOC_Os01g56890.1	expressed protein
gb_UNIGENE17634	2.2	1.90922e-05	0.79	774	352	LOC_Os02g12660.1	receptor-like kinase
gb_UNIGENE13253	0.1	1.91754e-05	-2.34	181	1859	LOC_Os09g16540.1	protein kinase
gb_UNIGENE13499	37.75	1.9224e-05	3.62	378	10	LOC_Os06g47530.1	serine/threonine-kinase receptor precursor
gb_UNIGENE4994	0.11	1.92936e-05	-2.22	1295	11794	LOC_Os01g59900.1	expressed protein
gb_UNIGENE13352	0.11	1.93404e-05	-2.24	188	1730	LOC_Os01g72980.2	tRNA uridine 5-carboxymethylaminomethyl modification enzyme gidA
gb_UNIGENE12308	10.49	1.97044e-05	2.35	4649	434	LOC_Os07g29220.1	cyclopropane-fatty-acyl-phospholipid synthase/ oxidoreductase
gb_UNIGENE8616	26.3	2.0087e-05	3.26	5779	225	LOC_Os03g53310.1	suppressor/enhancer of lin-12 9 precursor
gb_UNIGENE2236	5.91	2.08644e-05	1.77	1525	257	LOC_Os03g03200.2	hydrolase
gb_UNIGENE11372	5.02	2.11765e-05	1.61	2612	522	LOC_Os01g69110.1	e2 isoform 5
gb_UNIGENE4262	20.14	2.14011e-05	3	4854	245	LOC_Os08g09100.1	expressed protein
gb_UNIGENE5675	0.14	2.15904e-05	-1.98	480	3462	no hit found	no description
gb_UNIGENE200	0.09	2.17021e-05	-2.37	354	3751	LOC_Os05g41060.1	ADP-ribosylation factor
gb_UNIGENE13468	2.66	2.27096e-05	0.98	1609	607	LOC_Os07g47340.1	expressed protein
gb_UNIGENE19916	0.04	2.30694e-05	-3.15	56	1263	LOC_Os01g59800.1	vacuolar sorting 36
gb_UNIGENE8756	46.9	2.34816e-05	3.84	1896	41	LOC_Os06g05090.1	methyltransferase
gb_UNIGENE14824	41.09	2.44848e-05	3.71	5913	147	LOC_Os02g40200.2	receptor-like kinase precursor
gb_UNIGENE701	13.23	2.46113e-05	2.58	815	63	LOC_Os06g06480.1	core histone H2A/H2B/H3/H4 family protein, expressed
gb_UNIGENE24399	38.33	2.50405e-05	3.64	457	12	no hit found	no description
gb_UNIGENE11509	32.52	2.58055e-05	3.47	325	10	LOC_Os01g22230.1	peroxidase 1 precursor
gb_UNIGENE13693	0.06	2.71657e-05	-2.82	412	6749	LOC_Os01g02800.1	receptor-like kinase ARK1AS
gb_UNIGENE9977	3.03	2.80547e-05	1.11	1419	470	LOC_Os02g09780.1	phytoene dehydrogenase-like
gb_UNIGENE21078	23.26	2.84006e-05	3.14	233	10	LOC_Os09g32860.2	F-box domain containing protein, expressed
gb_UNIGENE4264	0.04	2.84572e-05	-3.18	55	1285	LOC_Os08g09100.1	expressed protein
gb_UNIGENE19794	2.17	2.9346e-05	0.77	4499	2080	LOC_Os07g48630.2	ETHYLENE-INSENSITIVE3-like 1 protein
gb_UNIGENE3140	10.47	3.09237e-05	2.34	4745	460	LOC_Os06g01390.1	acyl-coenzyme A oxidase 1.2, peroxisomal
gb_UNIGENE12868	2.89	3.1856e-05	1.06	1617	559	LOC_Os10g25060.1	expressed protein
gb_UNIGENE2318	4.1	3.20825e-05	1.41	2292	556	LOC_Os03g53950.1	strictosidine synthase precursor
gb_UNIGENE4843	2.98	3.2222e-05	1.09	13666	4577	LOC_Os03g56190.1	expressed protein
gb_UNIGENE1129	14.39	3.2576e-05	2.66	1826	124	LOC_Os01g05970.1	core histone H2A/H2B/H3/H4 family protein, expressed
gb_UNIGENE6083	2.65	3.29652e-05	0.97	1341	507	LOC_Os03g51430.2	expressed protein
gb_UNIGENE1983	0.09	3.31705e-05	-2.43	141	1557	LOC_Os04g01290.3	PCI domain containing protein, expressed
gb_UNIGENE11866	27.43	3.34308e-05	3.3	26390	987	LOC_Os02g40240.2	leucine-rich repeat receptor kinase EXS precursor
gb_UNIGENE12187	0.34	3.35044e-05	-1.08	843	2459	LOC_Os01g64920.1	nuclear matrix 1
gb_UNIGENE7354	0.43	3.36762e-05	-0.85	436	1017	LOC_Os05g26660.1	expressed protein
gb_UNIGENE12077	29.88	3.38786e-05	3.39	299	10	LOC_Os01g41950.1	expressed protein
gb_UNIGENE8863	0.1	3.40364e-05	-2.27	53	523	LOC_Os09g10910.3	fiber Fb34
gb_UNIGENE21913	0.05	3.43384e-05	-3.1	155	3316	LOC_Os05g40170.1	expressed protein
gb_UNIGENE4837	0.32	3.47894e-05	-1.16	242	762	LOC_Os05g24970.1	small nuclear ribonucleoSm D2
gb_UNIGENE7762	0.26	3.62979e-05	-1.35	1225	4715	LOC_Os01g34870.1	condensin complex subunit 2
gb_UNIGENE3842	0.15	3.70637e-05	-1.88	388	2536	LOC_Os05g50710.1	late embryogenesis abundant Lea14-A
gb_UNIGENE349	5.49	3.7957e-05	1.7	461	85	LOC_Os11g05730.1	histone H3
gb_UNIGENE22752	0.23	3.89144e-05	-1.49	111	499	LOC_Os03g09300.1	pumilio-family RNA binding repeat containing protein
gb_UNIGENE17647	0.14	4.05027e-05	-1.97	490	3462	LOC_Os06g43210.1	binding protein
gb_UNIGENE10966	2.31	4.10775e-05	0.83	1486	645	LOC_Os02g19170.3	expressed protein
gb_UNIGENE9258	15.28	4.15555e-05	2.72	4824	326	no hit found	no description
gb_UNIGENE2123	0.04	4.29631e-05	-3.18	167	4161	LOC_Os07g48050.1	peroxidase precursor
gb_UNIGENE679	24.56	4.34068e-05	3.19	2056	84	LOC_Os03g08060.2	elongation factor 1-alpha
gb_UNIGENE76	0.33	4.6e-05	-1.12	33	102	LOC_Os03g17100.1	histone H2A
gb_UNIGENE7871	0.32	4.71304e-05	-1.14	1017	3208	LOC_Os05g46720.2	phosphatidylinositol transfer-like III
gb_UNIGENE10787	0.49	4.81551e-05	-0.72	1340	2769	LOC_Os02g03620.1	ubiquitin ligase SINAT2
gb_UNIGENE8979	21.71	4.84039e-05	3.07	4244	203	LOC_Os09g31490.1	dihydroflavonol-4-reductase
gb_UNIGENE10080	0.38	4.85251e-05	-0.96	1560	4048	LOC_Os01g31680.1	expressed protein
gb_UNIGENE15299	0.4	4.87094e-05	-0.92	426	1071	LOC_Os03g04940.1	S-adenosylmethionine-dependent methyltransferase/ methyltransferase
gb_UNIGENE14238	2.13	5.08893e-05	0.76	1646	774	LOC_Os01g46580.1	ARP2/3 complex 34 kDa subunit
gb_UNIGENE26022	0.16	5.14773e-05	-1.85	91	578	no hit found	no description
gb_UNIGENE20916	4.68	5.19637e-05	1.54	2932	617	no hit found	no description
gb_UNIGENE8612	0.2	5.24766e-05	-1.59	287	1411	LOC_Os12g41290.1	transferase, transferring glycosyl groups
gb_UNIGENE15923	0.08	5.31026e-05	-2.51	59	718	LOC_Os12g42060.1	OsWAK128b - OsWAK receptor-like kinase, expressed
gb_UNIGENE7278	5.57	5.39575e-05	1.71	4231	772	LOC_Os06g14412.1	expressed protein
gb_UNIGENE22516	0.02	5.68314e-05	-4	56	3156	LOC_Os11g39370.2	BRASSINOSTEROID INSENSITIVE 1-associated receptor kinase 1 precursor
gb_UNIGENE20580	0.16	5.99837e-05	-1.86	2302	14770	LOC_Os03g16950.1	serine/threonine kinase-like protein
gb_UNIGENE14247	3.17	6.17498e-05	1.15	543	170	LOC_Os01g58680.1	apurinic endonuclease-redox protein
gb_UNIGENE3504	37.5	6.36177e-05	3.61	7887	207	LOC_Os11g39420.1	jacalin-like lectin domain containing protein, expressed
gb_UNIGENE10829	0.09	6.83339e-05	-2.46	340	3874	LOC_Os05g44130.3	gamma-glutamyl hydrolase precursor
gb_UNIGENE14991	0.36	6.90266e-05	-1.01	381	1045	LOC_Os10g32880.2	pre-mRNA-splicing factor 19
gb_UNIGENE18532	0.31	7.11437e-05	-1.16	194	611	LOC_Os05g39710.1	expressed protein
gb_UNIGENE1658	3.45	7.15181e-05	1.24	6681	1937	LOC_Os04g58880.1	binding protein
gb_UNIGENE24580	3.24	7.31006e-05	1.17	5075	1574	no hit found	no description
gb_UNIGENE13145	0.2	7.31143e-05	-1.61	180	895	LOC_Os02g55610.1	serine-rich protein
gb_UNIGENE9927	5.41	7.38536e-05	1.68	4186	791	LOC_Os02g02390.1	RNA binding protein
gb_UNIGENE6141	0.39	7.41897e-05	-0.96	577	1491	LOC_Os04g58240.1	expressed protein
gb_UNIGENE25371	0.06	7.48718e-05	-2.89	67	1144	no hit found	no description
gb_UNIGENE3050	2.22	7.70854e-05	0.8	851	384	LOC_Os07g47620.1	universal stress protein
gb_UNIGENE443	3.12	7.71525e-05	1.13	509	164	LOC_Os03g17100.1	histone H2A
gb_UNIGENE3442	0.46	7.95897e-05	-0.79	322	710	LOC_Os01g60450.1	trans-cinnamate 4-monooxygenase
gb_UNIGENE14245	0.25	8.15258e-05	-1.38	246	982	LOC_Os06g45830.1	expressed protein
gb_UNIGENE6780	3.87	8.33154e-05	1.35	975	252	LOC_Os03g29470.1	transcription initiation factor TFIID subunit 9B
gb_UNIGENE16307	0.03	8.47213e-05	-3.56	170	5798	LOC_Os03g25490.2	cytochrome P450 72A1
gb_UNIGENE4185	0.23	8.52164e-05	-1.49	679	2984	LOC_Os01g01450.2	stress responsive protein
gb_UNIGENE13654	19.41	8.58255e-05	2.95	1755	94	LOC_Os12g31560.1	protein kinase domain containing protein
gb_UNIGENE8754	17.68	8.67431e-05	2.86	4579	267	no hit found	no description
gb_UNIGENE13252	0.09	8.86756e-05	-2.42	299	3259	LOC_Os09g16540.1	protein kinase
gb_UNIGENE15622	0.35	8.90134e-05	-1.06	306	880	LOC_Os04g08330.1	expressed protein
gb_UNIGENE6519	0.04	8.9159e-05	-3.26	751	18051	no hit found	no description
gb_UNIGENE8677	0.36	8.91625e-05	-1.02	283	777	LOC_Os08g01180.1	nicalin precursor
gb_UNIGENE3986	6.45	8.96665e-05	1.86	14117	2198	no hit found	no description
gb_UNIGENE590	16.33	9.03035e-05	2.78	15963	990	LOC_Os10g34920.1	secretory protein
gb_UNIGENE14983	2.22	9.15972e-05	0.8	1461	663	no hit found	no description
gb_UNIGENE4028	2.88	9.33901e-05	1.06	8598	2977	LOC_Os06g05120.2	expressed protein
gb_UNIGENE4614	0.41	9.43866e-05	-0.89	2962	7192	LOC_Os02g03100.2	NADP-dependent D-sorbitol-6-phosphate dehydrogenase
gb_UNIGENE18381	11.38	9.66787e-05	2.42	669	61	LOC_Os11g14280.1	transposon protein, unclassified
gb_UNIGENE6996	0.04	9.66916e-05	-3.12	114	2504	no hit found	no description
gb_UNIGENE17960	0.03	9.75036e-05	-3.39	450	12529	no hit found	no description
gb_UNIGENE2885	15.58	9.88051e-05	2.73	8860	586	LOC_Os06g48350.1	eukaryotic translation initiation factor 5
gb_UNIGENE19231	0.12	9.9458e-05	-2.12	87	732	LOC_Os03g42280.2	B3 DNA binding domain containing protein, expressed
gb_UNIGENE7245	2.46	0.000101163	0.9	6025	2438	LOC_Os12g13460.1	SET domain containing protein, expressed
gb_UNIGENE7020	22.2	0.000101434	3.08	3121	146	LOC_Os03g61560.1	expressed protein
gb_UNIGENE19492	2.31	0.000101896	0.84	893	390	LOC_Os07g23900.1	F-box domain containing protein, expressed
gb_UNIGENE11188	0.05	0.000102434	-2.99	231	4363	LOC_Os02g12480.8	expressed protein
gb_UNIGENE10361	0.34	0.000102963	-1.07	1646	4815	LOC_Os06g08032.1	flavonol synthase/flavanone 3-hydroxylase
gb_UNIGENE12276	3.08	0.000103098	1.12	1169	380	LOC_Os06g05720.1	expressed protein
gb_UNIGENE5831	11.18	0.000108361	2.4	5404	493	LOC_Os07g12730.1	expressed protein
gb_UNIGENE5567	0.26	0.00010856	-1.36	519	1972	LOC_Os02g03260.1	3-isopropylmalate dehydratase large subunit 2
gb_UNIGENE3293	11.55	0.000109527	2.44	10128	892	LOC_Os01g48420.1	peroxiredoxin-5, mitochondrial precursor
gb_UNIGENE8323	2.85	0.00011005	1.04	3338	1171	LOC_Os04g53690.1	expressed protein
gb_UNIGENE3151	11.92	0.000114851	2.47	16492	1422	LOC_Os08g08990.1	germin-like subfamily 1 member 11 precursor
gb_UNIGENE8812	30.16	0.000117328	3.38	3220	114	LOC_Os09g17560.1	O-methyltransferase ZRP4
gb_UNIGENE19613	2.98	0.000117562	1.09	185	62	no hit found	no description
gb_UNIGENE24171	2.04	0.000119051	0.71	1925	952	no hit found	no description
gb_UNIGENE4384	17.55	0.000120249	2.85	1158	71	LOC_Os09g04670.2	DAG protein, chloroplast precursor
gb_UNIGENE21326	0.49	0.000121306	-0.71	452	917	LOC_Os09g39670.1	retinol dehydrogenase 14
gb_UNIGENE4088	4.23	0.000125455	1.44	2740	656	LOC_Os07g32800.2	autophagy-related 8 precursor
gb_UNIGENE3141	0.19	0.000125784	-1.67	635	3298	LOC_Os06g01390.1	acyl-coenzyme A oxidase 1.2, peroxisomal
gb_UNIGENE17910	0.04	0.000125983	-3.14	76	1686	LOC_Os12g05040.5	metal ion binding protein
gb_UNIGENE16559	14.53	0.00012715	2.66	1035	71	no hit found	no description
gb_UNIGENE7845	0.25	0.000128815	-1.39	374	1513	LOC_Os01g66230.2	csAtPR5
gb_UNIGENE13136	4.09	0.000130908	1.4	1501	368	LOC_Os12g41200.1	expressed protein
gb_UNIGENE8433	0.22	0.000131023	-1.51	176	788	LOC_Os02g39890.1	nuclear cap-binding subunit 2
gb_UNIGENE13634	13.9	0.000131775	2.62	1557	119	no hit found	no description
gb_UNIGENE11126	66.83	0.000131791	4.16	2392	39	no hit found	no description
gb_UNIGENE10957	14.07	0.000133374	2.63	1451	108	no hit found	no description
gb_UNIGENE852	0.05	0.000134675	-3.04	205	4231	LOC_Os07g29240.1	expressed protein
gb_UNIGENE1388	0.26	0.000135805	-1.35	775	2951	LOC_Os08g36320.3	glutamate decarboxylase
gb_UNIGENE10076	0.48	0.000135997	-0.74	1061	2226	LOC_Os03g63020.3	serine/threonine-kinase MHK
gb_UNIGENE6896	0.31	0.000137367	-1.18	328	1057	LOC_Os02g05430.1	expressed protein
gb_UNIGENE6079	4.83	0.000137647	1.57	2846	584	LOC_Os01g33030.1	brix domain-containing 1
gb_UNIGENE20943	0.25	0.000137701	-1.41	247	1002	no hit found	no description
gb_UNIGENE16766	24.88	0.000139113	3.19	7474	316	no hit found	no description
gb_UNIGENE6316	2.09	0.000139411	0.74	1623	775	LOC_Os09g29810.1	retrotransposon protein, unclassified, expressed
gb_UNIGENE13733	0.08	0.000146167	-2.55	68	876	LOC_Os01g04409.1	OsWAK1 - OsWAK receptor-like cytoplasmic kinase (OsWAK-RLCK), expressed
gb_UNIGENE12668	0.08	0.000151412	-2.51	174	2036	LOC_Os04g02140.1	E2F-related protein
gb_UNIGENE3568	0.04	0.000152842	-3.22	194	4430	LOC_Os02g17940.6	leucoanthocyanidin dioxygenase
gb_UNIGENE15794	0.22	0.000154302	-1.52	252	1154	LOC_Os12g43670.1	erg28 like protein, expressed
gb_UNIGENE21770	0.13	0.000154836	-2.09	168	1378	LOC_Os05g41370.1	receptor-like kinase homolog RK20-1
gb_UNIGENE6997	38.11	0.000155782	3.61	3481	94	LOC_Os05g08090.2	expressed protein
gb_UNIGENE13332	2.36	0.00015638	0.86	1463	622	LOC_Os01g56910.1	expressed protein
gb_UNIGENE12782	0.08	0.000156677	-2.6	27	343	LOC_Os06g08023.1	flavonol synthase/flavanone 3-hydroxylase
gb_UNIGENE5081	0.22	0.000156953	-1.54	210	964	LOC_Os02g48390.2	ribose-phosphate pyrophosphokinase 4
gb_UNIGENE17069	0.46	0.000159213	-0.79	649	1430	LOC_Os03g64060.1	expressed protein
gb_UNIGENE25635	0.11	0.000160624	-2.18	58	521	no hit found	no description
gb_UNIGENE16074	0.34	0.000161557	-1.1	418	1250	LOC_Os12g10720.2	glutathione S-transferase
gb_UNIGENE7041	8.38	0.000162111	2.11	2837	351	LOC_Os01g37960.1	IAA-amino acid hydrolase ILR1-like 4 precursor
gb_UNIGENE2804	5.08	0.000164662	1.62	10737	2103	LOC_Os03g12450.1	nucleoporin
gb_UNIGENE10400	0.47	0.000164678	-0.76	357	764	LOC_Os10g41970.1	methyltransferase
gb_UNIGENE9594	0.03	0.000166607	-3.42	67	2006	LOC_Os10g22430.1	chitin-inducible gibberellin-responsive 2
gb_UNIGENE25746	0.12	0.000166803	-2.14	163	1400	LOC_Os02g57620.1	arsenite transport subunit B
gb_UNIGENE23772	0.08	0.000166853	-2.58	132	1659	no hit found	no description
gb_UNIGENE11807	9.24	0.00017076	2.21	444	49	LOC_Os03g63850.1	F-box domain containing protein, expressed
gb_UNIGENE9671	0.07	0.000173361	-2.74	35	525	LOC_Os01g73080.3	expressed protein
gb_UNIGENE18370	0.17	0.000176917	-1.75	127	747	LOC_Os01g72520.1	hydrolase, acting on ester bonds
gb_UNIGENE12547	13.52	0.00017781	2.59	1189	92	LOC_Os03g45180.2	expressed protein
gb_UNIGENE4455	16.93	0.000180275	2.81	527	32	LOC_Os09g39550.1	expressed protein
gb_UNIGENE1164	18.08	0.000180307	2.87	1869	104	LOC_Os01g62230.1	histone H2B.4
gb_UNIGENE5859	10.27	0.000181647	2.31	1682	170	LOC_Os05g02650.1	expressed protein
gb_UNIGENE8811	33.34	0.000186198	3.47	7109	236	LOC_Os09g17560.1	O-methyltransferase ZRP4
gb_UNIGENE5712	4.9	0.000186688	1.58	5603	1186	LOC_Os01g01302.1	shikimate kinase family protein, expressed
gb_UNIGENE5000	10.43	0.000187744	2.33	2172	211	LOC_Os01g02800.1	receptor-like kinase ARK1AS
gb_UNIGENE7860	0.46	0.000187775	-0.77	387	836	LOC_Os01g16220.1	sad1/unc-84-like 2
gb_UNIGENE1179	0.04	0.00018791	-3.37	614	15535	LOC_Os01g05970.1	core histone H2A/H2B/H3/H4 family protein, expressed
gb_UNIGENE2130	3.87	0.00018817	1.35	2738	703	LOC_Os07g33997.1	60S ribosomal L44
gb_UNIGENE10222	7.95	0.000189067	2.06	1659	217	LOC_Os04g57370.1	acyl-thioesterase 1
gb_UNIGENE6668	0.43	0.000190686	-0.84	1134	2650	LOC_Os03g60740.1	NAD-dependent epimerase/dehydratase
gb_UNIGENE15243	0.24	0.000191098	-1.42	216	885	LOC_Os03g53410.1	ATMRK1
gb_UNIGENE9386	0.19	0.000191726	-1.65	109	553	LOC_Os03g02030.1	folylpolyglutamate synthase, mitochondrial precursor
gb_UNIGENE8903	25.92	0.000192824	3.23	3332	142	LOC_Os08g44530.1	dihydroxy-acid dehydratase
gb_UNIGENE11216	0.14	0.000199318	-1.95	231	1579	LOC_Os04g30890.1	gonidia forming GlsA
gb_UNIGENE13652	0.49	0.000199453	-0.71	211	430	LOC_Os10g42820.2	RXW8
gb_UNIGENE5705	2.72	0.000203062	1	4825	1778	LOC_Os06g11130.1	gibberellin receptor GID1L2
gb_UNIGENE24128	0.08	0.000203278	-2.51	170	2067	no hit found	no description
gb_UNIGENE3481	0.34	0.00020368	-1.08	2004	5922	LOC_Os11g33330.1	xaa-Pro aminopeptidase 1
gb_UNIGENE7727	2.18	0.000204408	0.78	871	400	LOC_Os05g51470.1	cupin, RmlC-type
gb_UNIGENE15116	0.08	0.000204871	-2.57	43	625	LOC_Os01g54620.1	CESA4 - cellulose synthase, expressed
gb_UNIGENE3198	0.4	0.000205569	-0.92	2460	6022	LOC_Os01g06310.1	glycine-rich cell wall structural precursor
gb_UNIGENE413	0.04	0.000205672	-3.37	607	16515	LOC_Os02g32030.1	elongation factor 2
gb_UNIGENE7699	0.2	0.000206811	-1.61	175	876	no hit found	no description
gb_UNIGENE1056	0.47	0.000208073	-0.76	8077	17150	LOC_Os06g46770.3	polyubiquitin containing 7 ubiquitin monomers
gb_UNIGENE2102	3.78	0.000209201	1.33	1818	487	LOC_Os02g50490.1	endoglucanase 1 precursor
gb_UNIGENE6326	2.06	0.000211607	0.72	12882	6240	LOC_Os12g43550.2	ras-related RHN1
gb_UNIGENE13429	55.64	0.000211812	3.97	724	14	LOC_Os01g02400.3	Ser/Thr receptor-like kinase
gb_UNIGENE5347	54.6	0.000212109	3.95	2237	46	LOC_Os05g41172.2	histone-lysine N-methyltransferase, H3 lysine-9 specific SUVH1
gb_UNIGENE16738	0.24	0.00021429	-1.45	132	561	LOC_Os01g67530.1	4-coumarate--CoA ligase 2
gb_UNIGENE23929	2.74	0.000220295	1	19820	7239	LOC_Os07g37420.1	versicolorin reductase
gb_UNIGENE15481	0.14	0.000221561	-1.96	115	792	LOC_Os05g32330.2	hydrolase
gb_UNIGENE21492	3.54	0.000221625	1.26	540	154	LOC_Os12g43720.1	RXW8
gb_UNIGENE11570	3.39	0.000224495	1.22	1116	332	LOC_Os08g44540.1	expressed protein
gb_UNIGENE13723	0.42	0.000228556	-0.88	379	909	LOC_Os08g13390.2	expressed protein
gb_UNIGENE9787	0.26	0.000228877	-1.35	52	203	LOC_Os12g07590.2	receptor-type tyrosine-phosphatase S precursor
gb_UNIGENE10174	0.22	0.000229872	-1.54	1288	5828	LOC_Os02g01450.1	expressed protein
gb_UNIGENE6845	0.07	0.000231441	-2.76	32	504	no hit found	no description
gb_UNIGENE8424	0.4	0.000233657	-0.93	382	967	LOC_Os06g51480.1	expressed protein
gb_UNIGENE11886	4.54	0.000235987	1.51	2246	497	LOC_Os04g24220.3	OsWAK32 - OsWAK receptor-like kinase, expressed
gb_UNIGENE9492	0.31	0.000237928	-1.18	80	253	LOC_Os06g43930.1	lysosomal Pro-X carboxypeptidase precursor
gb_UNIGENE976	19.71	0.000238873	2.95	2245	117	LOC_Os05g33380.1	fructose-bisphosphate aldolase cytoplasmic isozyme
gb_UNIGENE16671	10.21	0.000240104	2.3	153	16	LOC_Os01g14610.2	DNA replication complex GINS PSF2
gb_UNIGENE21645	0.41	0.000241358	-0.89	500	1215	LOC_Os05g40950.1	expressed protein
gb_UNIGENE10590	4.53	0.000243894	1.5	2033	453	LOC_Os04g55730.1	alpha-N-acetylglucosaminidase precursor
gb_UNIGENE9234	0.02	0.000246786	-4.01	834	38672	no hit found	no description
gb_UNIGENE9077	0.41	0.000247938	-0.89	933	2267	LOC_Os03g50450.1	atypical receptor-like kinase MARK
gb_UNIGENE9161	0.05	0.000251122	-2.96	53	971	LOC_Os02g58730.2	rac-like GTP-binding 5
gb_UNIGENE5227	2.02	0.000252364	0.7	5935	2939	LOC_Os01g13700.1	OB-fold nucleic acid binding domain containing protein, expressed
gb_UNIGENE13749	0.43	0.000252638	-0.85	975	2288	LOC_Os07g38800.1	lectin-like receptor kinase 7
gb_UNIGENE12902	5.19	0.000252846	1.64	1084	210	no hit found	no description
gb_UNIGENE6681	0.21	0.000253348	-1.55	1208	5574	LOC_Os12g15980.1	hypothetical protein
gb_UNIGENE8055	2.41	0.000255	0.88	1691	704	LOC_Os05g41810.2	expressed protein
gb_UNIGENE9988	5.45	0.000256159	1.69	2159	405	LOC_Os03g05780.1	4-coumarate--CoA ligase 2
gb_UNIGENE19843	21.58	0.000257049	3.04	2980	144	LOC_Os06g48690.1	hypothetical protein
gb_UNIGENE4769	0.12	0.0002574	-2.17	120	1013	LOC_Os01g34700.1	usf
gb_UNIGENE10125	14.48	0.000257909	2.65	1918	132	no hit found	no description
gb_UNIGENE338	10.32	0.000261921	2.31	1080	109	LOC_Os11g05730.1	histone H3
gb_UNIGENE9740	0.31	0.000262008	-1.19	256	851	no hit found	no description
gb_UNIGENE6206	44	0.000263444	3.73	2048	52	LOC_Os02g40180.1	receptor-like kinase precursor
gb_UNIGENE8408	0.48	0.000263758	-0.74	1062	2239	LOC_Os01g64780.2	COV1-like protein
gb_UNIGENE5487	0.36	0.000264495	-1.01	4492	12154	LOC_Os03g48626.2	expressed protein
gb_UNIGENE19305	3.29	0.000264692	1.19	2772	839	LOC_Os01g45830.1	sulfate transporter
gb_UNIGENE16444	3.2	0.000271072	1.16	2475	788	no hit found	no description
gb_UNIGENE7138	0.16	0.000274886	-1.82	1170	7289	LOC_Os01g56180.1	expressed protein
gb_UNIGENE12031	0.05	0.000278105	-2.95	62	1178	LOC_Os01g69850.1	MADS-box transcription factor 8
gb_UNIGENE19665	12.68	0.000278554	2.52	585	47	no hit found	no description
gb_UNIGENE23540	0.11	0.000287969	-2.2	390	3440	LOC_Os01g47070.1	acidic endochitinase precursor
gb_UNIGENE20455	2.38	0.000288508	0.86	614	261	LOC_Os12g25170.1	disease resistance RGA2
gb_UNIGENE5529	0.33	0.000288644	-1.11	417	1245	LOC_Os01g24030.1	AMP binding protein
gb_UNIGENE6615	0.05	0.000291783	-3.05	195	3908	LOC_Os12g01350.1	csAtPR5
gb_UNIGENE10109	0.1	0.000294043	-2.34	90	908	LOC_Os03g12370.1	heat shock factor HSF8
gb_UNIGENE1493	13.43	0.00030156	2.57	1936	153	LOC_Os01g73160.1	40S ribosomal S10
gb_UNIGENE9950	5.63	0.000304674	1.72	116	20	LOC_Os01g11760.1	GDSL-like Lipase/Acylhydrolase family protein, expressed
gb_UNIGENE25436	0.11	0.000305302	-2.24	190	1801	LOC_Os02g48180.1	expressed protein
gb_UNIGENE3864	0.41	0.000317191	-0.89	752	1849	no hit found	no description
gb_UNIGENE2550	19.31	0.000324792	2.92	153096	8594	LOC_Os11g37950.1	win2 precursor
gb_UNIGENE3461	4.25	0.000328588	1.44	13414	3183	LOC_Os04g42930.1	OsGrx_C2.2 - glutaredoxin subgroup I, expressed
gb_UNIGENE5698	3.19	0.000334869	1.15	421	133	LOC_Os06g08005.1	transferase, transferring glycosyl groups
gb_UNIGENE13748	0.43	0.000338651	-0.85	1299	3008	LOC_Os07g38800.1	lectin-like receptor kinase 7
gb_UNIGENE24434	0.07	0.000341396	-2.72	625	8577	no hit found	no description
gb_UNIGENE19241	5.42	0.000341609	1.68	2590	488	LOC_Os04g19710.1	retrotransposon protein, unclassified
gb_UNIGENE4548	2.1	0.000344497	0.74	1076	518	no hit found	no description
gb_UNIGENE1287	2.79	0.000345598	1.02	1687	600	LOC_Os02g01250.1	small nuclear ribonucleoSm D3
gb_UNIGENE5990	0.46	0.000346267	-0.78	936	2036	LOC_Os07g12150.1	acyl carrier protein, mitochondrial precursor
gb_UNIGENE19897	0.08	0.000355258	-2.61	81	1036	LOC_Os03g12260.1	cytochrome P450 86A2
gb_UNIGENE15762	0.16	0.000355943	-1.84	208	1258	LOC_Os06g05900.1	hexaprenyldihydroxybenzoate methyltransferase, mitochondrial precursor
gb_UNIGENE13793	0.49	0.000356391	-0.72	879	1809	LOC_Os01g04300.1	endo-1,4-beta-xylanase
gb_UNIGENE10643	4.96	0.00036127	1.59	1521	311	LOC_Os02g51420.1	expressed protein
gb_UNIGENE13559	0.35	0.000361959	-1.06	239	679	LOC_Os12g31830.1	nitrilase homolog 1
gb_UNIGENE20602	0.05	0.000363707	-3.12	104	1932	no hit found	no description
gb_UNIGENE21232	0.27	0.000365958	-1.32	70	254	LOC_Os03g08100.1	catalytic/ hydrolase
gb_UNIGENE6811	0.02	0.000368333	-4.23	0	418	LOC_Os01g02150.1	sulfated surface glyco185 precursor
gb_UNIGENE19912	0.39	0.000368642	-0.94	110	280	LOC_Os06g03600.2	transcriptional corepressor SEUSS
gb_UNIGENE4034	0.13	0.000372915	-2.02	1993	14529	LOC_Os06g05120.2	expressed protein
gb_UNIGENE6823	0.03	0.000373419	-3.64	27	1108	LOC_Os12g41920.3	single myb histone 6
gb_UNIGENE7226	2.01	0.000374316	0.7	649	323	LOC_Os03g32630.1	ATP-binding cassette sub-family F member 1
gb_UNIGENE3567	0.21	0.000374901	-1.59	110	544	LOC_Os02g17940.6	leucoanthocyanidin dioxygenase
gb_UNIGENE6205	0.03	0.000376533	-3.48	430	13002	LOC_Os02g40180.1	receptor-like kinase precursor
gb_UNIGENE10724	0.05	0.000378222	-2.97	879	15456	LOC_Os10g35850.1	membrane steroid-binding 1
gb_UNIGENE13494	6.24	0.000380968	1.82	939	157	LOC_Os02g35190.2	chloride channel CLC-c
gb_UNIGENE9507	2.06	0.000383048	0.72	1775	876	LOC_Os12g12370.1	outer envelope protein
gb_UNIGENE21006	0.16	0.000387152	-1.82	150	896	LOC_Os06g01490.1	monocopper oxidase precursor
gb_UNIGENE23137	0.04	0.000387943	-3.35	34	998	no hit found	no description
gb_UNIGENE5304	2.07	0.000395785	0.73	4051	1962	LOC_Os05g47550.1	clathrin assembly protein
gb_UNIGENE12460	0.03	0.000400439	-3.52	352	10939	LOC_Os06g39360.1	NBS-LRR disease resistance protein
gb_UNIGENE10662	0.07	0.000401318	-2.72	141	2027	LOC_Os06g45840.1	DNA binding protein
gb_UNIGENE5959	2.37	0.000407163	0.86	561	235	LOC_Os08g27090.1	30S ribosomal S17
gb_UNIGENE8505	0.4	0.000407496	-0.93	973	2459	LOC_Os07g48430.1	nucleoside-triphosphatase
gb_UNIGENE9135	0.38	0.000413418	-0.96	387	1002	LOC_Os03g02710.1	hydroxymethylglutaryl-CoA synthase
gb_UNIGENE11295	0.04	0.000418985	-3.27	130	3334	LOC_Os02g29960.1	flavonoid 3-monooxygenase
gb_UNIGENE24449	6.1	0.00042153	1.79	878	152	LOC_Os09g31502.4	dihydroflavonol-4-reductase
gb_UNIGENE12217	0.35	0.000426208	-1.06	597	1725	LOC_Os03g55640.1	peptidase/ serine-type peptidase
gb_UNIGENE7382	0.31	0.000427268	-1.18	382	1258	LOC_Os05g36270.1	fructose-1,6-bisphosphatase, cytosolic
gb_UNIGENE15482	0.28	0.000429412	-1.29	246	884	LOC_Os05g32330.2	hydrolase
gb_UNIGENE2181	3.61	0.000429539	1.28	35213	9867	LOC_Os06g45820.2	OsFtsH2 - Oryza sativa FtsH protease, homologue of AtFtsH2/8, expressed
gb_UNIGENE16755	22.47	0.000430099	3.07	1276	63	LOC_Os02g51640.1	expressed protein
gb_UNIGENE10500	4.53	0.00043022	1.5	3493	793	no hit found	no description
gb_UNIGENE5915	5.96	0.000436634	1.77	431	77	LOC_Os10g41340.1	palmitoyl-thioesterase 1 precursor
gb_UNIGENE19445	0.31	0.000446447	-1.18	815	2701	LOC_Os04g24290.1	protein kinase
gb_UNIGENE4029	0.2	0.000447269	-1.6	6116	29046	LOC_Os06g05120.1	expressed protein
gb_UNIGENE12367	0.17	0.00044761	-1.81	1410	8746	LOC_Os06g49350.1	retrotransposon protein, unclassified, expressed
gb_UNIGENE3180	0.44	0.000451307	-0.82	1002	2263	LOC_Os05g41180.1	proteasome subunit alpha type 3
gb_UNIGENE24041	0.5	0.000452396	-0.7	648	1295	LOC_Os01g59100.1	cytokinin-N-glucosyltransferase 1
gb_UNIGENE13360	0.35	0.000452974	-1.04	660	1871	LOC_Os10g31390.1	collagen-like SclB
gb_UNIGENE25556	18.57	0.000453497	2.88	1165	67	LOC_Os06g45630.1	ATP binding protein
gb_UNIGENE7914	0.06	0.000457899	-2.9	558	8949	no hit found	no description
gb_UNIGENE3646	4.25	0.000467024	1.44	2662	637	LOC_Os08g44860.8	aminopeptidase N
gb_UNIGENE19130	2.46	0.000468715	0.89	373	155	LOC_Os06g46149.2	expressed protein
gb_UNIGENE18336	0.16	0.000469066	-1.85	165	1018	LOC_Os08g34130.1	mitochondrial glycoprotein, expressed
gb_UNIGENE8410	0.44	0.000469703	-0.83	462	1065	LOC_Os06g46820.1	integral membrane protein
gb_UNIGENE18524	2.47	0.000472901	0.9	772	317	LOC_Os03g21310.1	ulp1 protease family, C-terminal catalytic domain containing protein, expressed
gb_UNIGENE23746	2.08	0.000474126	0.73	878	419	LOC_Os09g27860.1	expressed protein
gb_UNIGENE9686	2.67	0.000474566	0.98	1172	446	LOC_Os02g51100.1	arsenical pump-driving ATPase
gb_UNIGENE6010	0.16	0.000490047	-1.83	119	730	LOC_Os10g38150.1	glutathione S-transferase GSTU6
gb_UNIGENE15137	2.78	0.000491908	1.02	608	216	no hit found	no description
gb_UNIGENE18914	0.17	0.000492168	-1.78	197	1185	LOC_Os04g23700.1	ATP binding protein
gb_UNIGENE16253	0.35	0.000493245	-1.05	2100	5903	LOC_Os01g32080.1	2-hydroxyphytanoyl-CoA lyase
gb_UNIGENE2809	0.06	0.000513652	-2.81	56	888	LOC_Os03g12450.1	nucleoporin
gb_UNIGENE7852	2.01	0.000519564	0.69	4274	2117	LOC_Os02g05340.1	26S proteasome regulatory subunit rpn1
gb_UNIGENE24443	0.42	0.000523192	-0.87	286	674	LOC_Os01g13200.1	KOB1
gb_UNIGENE5432	2.63	0.000524373	0.96	293	114	no hit found	no description
gb_UNIGENE4031	0.2	0.000525706	-1.62	5835	28221	LOC_Os06g05120.2	expressed protein
gb_UNIGENE22308	2.05	0.000526172	0.72	1006	492	LOC_Os12g21789.2	glycosyl hydrolase, family 43 protein, expressed
gb_UNIGENE1632	2.37	0.000527405	0.86	3670	1561	LOC_Os01g71380.1	glucan endo-1,3-beta-glucosidase GII precursor
gb_UNIGENE6101	2.02	0.000529113	0.7	928	460	LOC_Os11g26030.1	GTPase family protein
gb_UNIGENE13335	8.3	0.000529192	2.09	3385	429	LOC_Os11g36240.1	pectinesterase precursor
gb_UNIGENE17285	0.37	0.000531754	-1.01	172	467	LOC_Os05g05450.1	nucleolar with MIF4G domain 1
gb_UNIGENE15080	8.38	0.000535605	2.1	1122	142	LOC_Os10g40110.1	ATTOC132/TOC132
gb_UNIGENE5986	5.71	0.000540586	1.72	6610	1173	no hit found	no description
gb_UNIGENE5607	5.69	0.000541458	1.72	17931	3210	LOC_Os01g14590.1	pathogen-related protein
gb_UNIGENE848	2.95	0.000541466	1.08	1664	571	LOC_Os10g41960.1	eukaryotic translation initiation factor 3 subunit 9
gb_UNIGENE3051	0.22	0.000542176	-1.53	65	295	LOC_Os07g47620.1	universal stress protein
gb_UNIGENE16572	2.4	0.000544454	0.87	1366	571	LOC_Os02g21260.1	ubiquitin-ligase
gb_UNIGENE13032	4.66	0.000545846	1.53	1648	362	LOC_Os08g29730.1	expressed protein
gb_UNIGENE8330	3.83	0.000546167	1.33	4619	1227	LOC_Os01g02020.1	acetyl-CoA acetyltransferase, cytosolic 2
gb_UNIGENE21616	7.79	0.000547007	2.03	787	107	no hit found	no description
gb_UNIGENE13951	7.15	0.000548688	1.94	2623	383	LOC_Os09g07160.1	expressed protein
gb_UNIGENE7692	3.31	0.000549074	1.19	3222	990	LOC_Os10g37899.1	transposon protein, unclassified, expressed
gb_UNIGENE17338	6.79	0.000551662	1.89	68	10	LOC_Os05g48040.1	transparent testa 12 protein
gb_UNIGENE6520	9.54	0.000558965	2.23	332	36	no hit found	no description
gb_UNIGENE24735	2.69	0.000562424	0.98	174	63	LOC_Os01g22660.3	alpha-L-fucosidase 2 precursor
gb_UNIGENE15601	0.3	0.000563988	-1.2	139	456	LOC_Os07g48640.1	oxidoreductase
gb_UNIGENE18956	3.4	0.000573284	1.22	1394	414	LOC_Os01g65650.1	receptor-like kinase 5 precursor
gb_UNIGENE3642	3.93	0.000576119	1.36	5202	1372	LOC_Os01g43844.1	cytochrome P450 72A1
gb_UNIGENE20582	2.1	0.000577478	0.74	338	160	LOC_Os04g21610.1	expressed protein
gb_UNIGENE18379	0.02	0.000589467	-3.91	12	618	LOC_Os05g44786.1	retrotransposon protein, unclassified
gb_UNIGENE18374	16.37	0.000597831	2.75	1053	72	no hit found	no description
gb_UNIGENE15204	3.3	0.00060201	1.18	905	280	LOC_Os04g44950.1	carbonyl reductase 1
gb_UNIGENE3326	6.55	0.000605162	1.86	14874	2317	LOC_Os06g02550.2	serine/threonine-kinase MAK
gb_UNIGENE11921	8.37	0.000605412	2.1	947	119	LOC_Os01g71820.1	glucan endo-1,3-beta-glucosidase GV
gb_UNIGENE4610	0.46	0.000605641	-0.78	10773	23696	LOC_Os01g59080.1	expressed protein
gb_UNIGENE18615	3.59	0.000610184	1.27	1490	431	LOC_Os04g58990.1	MAP/microtubule affinity-regulating kinase 4
gb_UNIGENE11656	19.54	0.000614383	2.92	1112	62	LOC_Os12g40470.1	C1-like domain containing protein, expressed
gb_UNIGENE1008	0.29	0.000614419	-1.23	14295	50298	LOC_Os07g12200.1	ADP-ribosylation factor 1
gb_UNIGENE1159	6.38	0.000614517	1.83	4496	736	no hit found	no description
gb_UNIGENE18677	5.96	0.00062094	1.77	454	81	no hit found	no description
gb_UNIGENE26412	5.29	0.000621128	1.65	238	45	LOC_Os05g03120.3	myosin heavy chain-like protein
gb_UNIGENE14677	2.11	0.000622887	0.74	1481	703	LOC_Os06g45730.1	speckle-type POZ protein
gb_UNIGENE7290	0.38	0.000622945	-0.97	455	1212	LOC_Os06g07070.1	BRASSINOSTEROID INSENSITIVE 1-associated receptor kinase 1 precursor
gb_UNIGENE9707	3.04	0.000625483	1.1	5077	1710	no hit found	no description
gb_UNIGENE10072	2.12	0.000627479	0.75	731	347	LOC_Os09g33780.1	expressed protein
gb_UNIGENE18656	3.71	0.000633572	1.3	443	116	no hit found	no description
gb_UNIGENE8511	0.25	0.000637169	-1.39	697	2724	LOC_Os08g33076.1	myrosinase precursor
gb_UNIGENE12309	2.62	0.000651255	0.96	619	236	LOC_Os12g37740.1	resistance LR10
gb_UNIGENE8701	2.31	0.000656627	0.83	34541	15232	LOC_Os03g61090.1	expressed protein
gb_UNIGENE16645	13.14	0.000661821	2.53	572	43	no hit found	no description
gb_UNIGENE3214	0.17	0.000662334	-1.81	32	201	LOC_Os02g41904.1	low-molecular-weight cysteine-rich LCR69 precursor
gb_UNIGENE7815	0.39	0.000670213	-0.96	1170	3068	LOC_Os04g42250.4	anthranilate N-benzoyltransferase 2
gb_UNIGENE927	4.37	0.000684666	1.46	326	76	LOC_Os09g25160.1	retrotransposon protein, unclassified
gb_UNIGENE5815	0.46	0.000686383	-0.78	409	908	LOC_Os08g08040.1	LSM7 homolog, U6 small nuclear RNA associated
gb_UNIGENE21229	0.23	0.000688818	-1.48	367	1579	LOC_Os02g32970.1	catalytic/ hydrolase
gb_UNIGENE14972	0.49	0.000695777	-0.73	946	1973	LOC_Os01g73530.1	PXA1
gb_UNIGENE6386	0.37	0.000696778	-0.99	873	2333	LOC_Os05g41460.2	cysteine proteinase inhibitor 2
gb_UNIGENE21247	0.02	0.000697765	-3.85	4	217	LOC_Os11g36960.1	dnaJ domain containing protein, expressed
gb_UNIGENE15525	15.7	0.000703646	2.7	1147	83	no hit found	no description
gb_UNIGENE20575	0.36	0.000706702	-1.02	74	202	LOC_Os05g45070.1	harpin-induced protein
gb_UNIGENE26386	0.46	0.000707059	-0.79	109	245	LOC_Os06g43780.1	expressed protein
gb_UNIGENE22344	0.47	0.000708908	-0.77	1210	2618	LOC_Os04g55210.1	chloride channel-like CLC-g
gb_UNIGENE6958	0.31	0.000712779	-1.18	702	2309	LOC_Os07g35260.1	serine/threonine kinase-like protein
gb_UNIGENE20382	18.99	0.000719033	2.89	297	18	LOC_Os04g10380.1	expressed protein
gb_UNIGENE5369	0.3	0.000721046	-1.21	222	741	LOC_Os03g18850.1	pathogenesis-related 1
gb_UNIGENE23641	2.12	0.000727217	0.75	955	455	LOC_Os05g39090.1	calcium-dependent kinase, isoform 2
gb_UNIGENE22861	0.31	0.000735304	-1.17	1008	3218	LOC_Os09g26310.1	hypro1
gb_UNIGENE19854	0.07	0.000742369	-2.68	35	433	LOC_Os10g29470.1	mannitol dehydrogenase
gb_UNIGENE16827	2.02	0.000742857	0.7	3011	1501	LOC_Os01g54050.1	histidine-containing phosphotransfer 4
gb_UNIGENE15196	0.07	0.000745322	-2.7	465	6513	LOC_Os08g44400.1	glutathione S-transferase, N-terminal domain containing protein, expressed
gb_UNIGENE13895	3.42	0.000746756	1.22	5316	1598	LOC_Os01g58240.1	peptidase/ subtilase
gb_UNIGENE13506	0.41	0.000747071	-0.9	691	1670	LOC_Os07g34740.1	pre-rRNA processing ESF1
gb_UNIGENE9366	0.48	0.000747077	-0.74	439	911	LOC_Os02g01510.1	L-lactate dehydrogenase A
gb_UNIGENE5669	35.09	0.000753694	3.46	1785	65	LOC_Os12g08830.1	tat pathway signal sequence family protein, expressed
gb_UNIGENE5605	7.64	0.000758853	2.01	873	119	LOC_Os01g14590.1	pathogen-related protein
gb_UNIGENE620	0.34	0.000763567	-1.08	37542	113469	LOC_Os09g30340.1	photosystem I reaction center subunit V, chloroplast precursor
gb_UNIGENE14162	35.16	0.00076804	3.47	1740	60	LOC_Os07g08950.1	D-2-hydroxyglutarate dehydrogenase, mitochondrial precursor
gb_UNIGENE7244	2.3	0.000769359	0.83	4375	1880	LOC_Os12g13460.1	SET domain containing protein, expressed
gb_UNIGENE9843	0.07	0.000769948	-2.74	786	10593	LOC_Os07g47450.1	flowering promoting factor-like 1
gb_UNIGENE25984	0.16	0.000773361	-1.85	37	239	LOC_Os07g41850.1	C1-like domain containing protein, expressed
gb_UNIGENE11598	2.29	0.000776493	0.82	624	273	LOC_Os08g06330.1	zinc finger C-x8-C-x5-C-x3-H type family protein, expressed
gb_UNIGENE19200	10.07	0.000786059	2.27	3410	388	no hit found	no description
gb_UNIGENE17497	0.48	0.000786283	-0.74	150	316	LOC_Os07g15370.1	metal transporter Nramp6
gb_UNIGENE17632	0.09	0.000796744	-2.43	75	757	LOC_Os01g66230.2	csAtPR5
gb_UNIGENE9719	2.64	0.000798091	0.96	967	363	LOC_Os11g42420.2	nuclear pore 84 / 107 containing protein, expressed
gb_UNIGENE20488	0.32	0.00079906	-1.16	161	504	LOC_Os07g05380.1	ATPase
gb_UNIGENE1327	2.28	0.000807769	0.82	570	252	LOC_Os07g48780.1	calmodulin
gb_UNIGENE4995	2.13	0.000811977	0.75	7938	3737	LOC_Os01g02390.1	TAK14
gb_UNIGENE15290	0.49	0.000818124	-0.72	843	1717	LOC_Os01g59110.1	indole-3-acetate beta-glucosyltransferase
gb_UNIGENE21359	4.99	0.000820571	1.59	493	98	LOC_Os12g01540.1	conserved hypothetical protein
gb_UNIGENE8899	2.46	0.000821438	0.89	6598	2719	LOC_Os04g33940.1	expressed protein
gb_UNIGENE13836	8.55	0.000821513	2.11	976	121	no hit found	no description
gb_UNIGENE19984	0.41	0.000821993	-0.91	828	2026	LOC_Os07g38060.1	expressed protein
gb_UNIGENE650	2.59	0.000827676	0.95	401	155	LOC_Os05g38520.2	60S ribosomal L36-2
gb_UNIGENE17971	3.81	0.000830101	1.32	880	238	no hit found	no description
gb_UNIGENE3054	0.33	0.000847873	-1.13	4025	12036	LOC_Os09g25760.1	senescence-associated DH
gb_UNIGENE16982	0.43	0.00085354	-0.85	51	121	LOC_Os11g13990.1	nucleoside-triphosphatase/ nucleotide binding protein
gb_UNIGENE9189	0.3	0.00086139	-1.22	130	445	LOC_Os06g43760.1	ATP binding protein
gb_UNIGENE6781	4.23	0.000861783	1.42	691	171	LOC_Os03g29470.1	transcription initiation factor TFIID subunit 9B
gb_UNIGENE13994	0.5	0.000863224	-0.7	94	193	LOC_Os02g56900.1	thioredoxin
gb_UNIGENE20672	0.14	0.00087038	-1.97	106	806	LOC_Os02g42230.1	replication factor A
gb_UNIGENE25521	0.11	0.00087119	-2.26	25	232	no hit found	no description
gb_UNIGENE2057	0.08	0.000883927	-2.52	31	422	LOC_Os06g05000.1	early nodulin 93
gb_UNIGENE6705	3.22	0.000889296	1.16	190	61	LOC_Os02g50350.1	dihydropyrimidine dehydrogenase precursor
gb_UNIGENE3155	3.67	0.00088948	1.29	7570	2061	LOC_Os08g08990.1	germin-like subfamily 1 member 11 precursor
gb_UNIGENE13073	0.29	0.000901713	-1.24	378	1308	LOC_Os07g33350.2	hsp20/alpha crystallin family protein, expressed
gb_UNIGENE9814	3.88	0.000912892	1.34	279	72	LOC_Os04g48160.1	calmodulin binding protein
gb_UNIGENE1795	0.02	0.000914813	-3.8	10	542	LOC_Os04g43800.1	phenylalanine ammonia-lyase
gb_UNIGENE13638	5.04	0.000917931	1.59	897	187	LOC_Os03g07970.1	expressed protein
gb_UNIGENE12701	4.05	0.000928003	1.38	2150	541	LOC_Os06g23114.1	amine oxidase precursor
gb_UNIGENE4324	0.49	0.000929698	-0.72	3670	7563	LOC_Os04g41680.1	endochitinase A precursor
gb_UNIGENE22044	0.3	0.000933786	-1.22	101	346	LOC_Os09g39500.1	ubiquitin fusion protein
gb_UNIGENE10757	7.15	0.000935076	1.93	522	77	LOC_Os12g42430.3	calmodulin binding protein
gb_UNIGENE14335	2.13	0.000935852	0.75	811	384	LOC_Os11g46100.1	conserved hypothetical protein
gb_UNIGENE4806	0.39	0.000936045	-0.96	441	1123	LOC_Os10g22590.1	pollen-specific C13 precursor
gb_UNIGENE15285	2.62	0.000936325	0.96	722	282	LOC_Os01g56260.1	expressed protein
gb_UNIGENE14196	26.88	0.000941907	3.22	336	16	LOC_Os02g18080.1	NB-ARC domain containing protein, expressed
gb_UNIGENE13587	0.22	0.000942435	-1.53	47	210	LOC_Os10g41510.1	calcineurin B-like 9
gb_UNIGENE13143	0.23	0.000942953	-1.47	141	616	LOC_Os02g04250.3	glycosyltransferase
gb_UNIGENE16901	0.28	0.000946977	-1.3	534	1900	LOC_Os10g36924.1	aquaporin NIP5.1
gb_UNIGENE26593	0.15	0.000955653	-1.93	5	37	LOC_Os02g14490.1	myb-like DNA-binding domain, SHAQKYF class family protein
gb_UNIGENE410	0.33	0.000962167	-1.13	1120	3411	LOC_Os05g33380.1	fructose-bisphosphate aldolase cytoplasmic isozyme
gb_UNIGENE7317	0.33	0.000963067	-1.13	208	627	LOC_Os04g41910.1	splicing factor U2AF-associated 2
gb_UNIGENE2710	6.66	0.000965351	1.87	26234	4037	LOC_Os01g24430.1	expressed protein
gb_UNIGENE9170	0.48	0.000967195	-0.73	169	353	LOC_Os03g03350.1	glycoside hydrolase, family 28
gb_UNIGENE10004	0.41	0.000967304	-0.89	729	1768	LOC_Os03g14050.1	thaumatin-like 1 precursor
gb_UNIGENE4921	2.32	0.000970734	0.83	1399	601	LOC_Os02g07120.1	cullin-associated NEDD8-dissociated 1
gb_UNIGENE17958	4.27	0.000971959	1.43	1470	349	LOC_Os04g43350.1	expressed protein
gb_UNIGENE19528	0.14	0.00099087	-2.02	124	870	LOC_Os01g65250.1	transposon protein, Pong sub-class
gb_UNIGENE23396	3.45	0.00100069	1.23	663	192	no hit found	no description
gb_UNIGENE6082	3.5	0.00100256	1.24	5549	1606	LOC_Os03g51430.2	expressed protein
gb_UNIGENE13737	0.42	0.00101207	-0.88	685	1671	LOC_Os09g10380.1	transposon protein, unclassified
gb_UNIGENE12555	2.82	0.00102607	1.03	2081	757	LOC_Os08g36994.1	transport Sec23B
gb_UNIGENE2905	0.03	0.00102661	-3.74	9	433	LOC_Os04g24460.1	phytase
gb_UNIGENE1548	2.42	0.00103048	0.88	7745	3200	LOC_Os07g42950.1	40S ribosomal S6
gb_UNIGENE15730	3.77	0.00103559	1.31	1292	337	LOC_Os01g04630.1	muconate cycloisomerase-like protein
gb_UNIGENE21124	28.27	0.00104528	3.24	1034	44	LOC_Os07g35310.2	CRK10
gb_UNIGENE16109	0.37	0.00106759	-1.01	272	746	LOC_Os03g46660.1	glucan endo-1,3-beta-glucosidase 7 precursor
gb_UNIGENE12390	7.38	0.0010781	1.96	1651	236	LOC_Os02g11830.2	coatomer subunit beta
gb_UNIGENE3926	0.25	0.00108128	-1.41	996	4048	LOC_Os01g71300.2	esterase D
gb_UNIGENE13965	4.2	0.0010834	1.42	568	143	no hit found	no description
gb_UNIGENE429	0.34	0.00109249	-1.09	1300	3775	LOC_Os12g21798.1	40S ribosomal S3a
gb_UNIGENE253	5.16	0.00109809	1.62	2143	423	LOC_Os06g07580.2	expressed protein
gb_UNIGENE1294	2.61	0.00109999	0.95	336	127	LOC_Os10g08550.1	enolase
gb_UNIGENE7217	3.82	0.00111298	1.32	370	102	no hit found	no description
gb_UNIGENE5987	0.19	0.00111419	-1.66	998	5116	no hit found	no description
gb_UNIGENE4039	11.22	0.00111976	2.37	1095	110	no hit found	no description
gb_UNIGENE18611	5.97	0.00112891	1.76	402	74	no hit found	no description
gb_UNIGENE16053	2.27	0.00113366	0.81	6130	2813	LOC_Os03g44820.1	glutamyl-tRNA
gb_UNIGENE6310	0.36	0.00113373	-1.05	70	205	LOC_Os02g15700.1	expressed protein
gb_UNIGENE21349	3.21	0.00113428	1.15	2389	762	no hit found	no description
gb_UNIGENE5336	3.17	0.00113679	1.14	2515	784	LOC_Os01g61120.1	expressed protein
gb_UNIGENE1412	2.69	0.00113811	0.98	341	128	LOC_Os09g33559.1	rhodopsin-like receptor
gb_UNIGENE14348	0.4	0.00114497	-0.91	370	926	LOC_Os08g02070.1	MADS-box transcription factor 26
gb_UNIGENE7644	0.44	0.00115005	-0.83	425	979	LOC_Os04g45910.1	placental 11 precursor
gb_UNIGENE20013	4.9	0.00115296	1.56	1028	224	LOC_Os06g50300.2	endoplasmin homolog precursor
gb_UNIGENE8816	2.04	0.00115615	0.71	8028	3969	LOC_Os04g20230.1	expressed protein
gb_UNIGENE20228	13.74	0.00116197	2.56	1118	97	no hit found	no description
gb_UNIGENE13011	2.24	0.00116537	0.8	1431	659	LOC_Os01g42294.1	atypical receptor-like kinase MARK
gb_UNIGENE22023	0.25	0.00116595	-1.42	65	267	LOC_Os08g32060.1	spotted leaf 11
gb_UNIGENE24936	2.34	0.00118138	0.84	3005	1313	LOC_Os01g30970.1	expressed protein
gb_UNIGENE9742	0.42	0.001182	-0.87	312	770	LOC_Os01g67190.1	ribonuclease 2 precursor
gb_UNIGENE11239	6.35	0.00118232	1.81	895	159	LOC_Os01g05140.1	expressed protein
gb_UNIGENE11844	6.07	0.00118363	1.77	3582	615	LOC_Os06g43570.1	proteasome subunit beta type 3
gb_UNIGENE8815	2.27	0.00119302	0.81	8725	3897	LOC_Os04g20230.1	expressed protein
gb_UNIGENE9844	0.28	0.00119534	-1.31	520	1898	LOC_Os07g47450.1	flowering promoting factor-like 1
gb_UNIGENE11280	0.35	0.00120041	-1.07	207	601	LOC_Os03g63590.1	cleavage and polyadenylation specificity factor, 73 kDa subunit
gb_UNIGENE26480	7.08	0.00120295	1.92	140	23	LOC_Os05g16080.1	retrotransposon protein, unclassified
gb_UNIGENE21857	0.22	0.00120331	-1.55	40	190	no hit found	no description
gb_UNIGENE5023	0.29	0.00122001	-1.26	291	1025	LOC_Os10g28080.1	chitinase 1 precursor
gb_UNIGENE17740	3.23	0.00122248	1.16	676	215	LOC_Os12g31860.3	ureide permease 4
gb_UNIGENE13379	2.84	0.00122286	1.03	1152	418	LOC_Os01g54020.2	tryptophanyl-tRNA synthetase
gb_UNIGENE8657	0.17	0.00122594	-1.81	48	284	LOC_Os01g47770.1	nudC domain-containing 2
gb_UNIGENE4255	0.14	0.00123721	-2.03	895	6362	LOC_Os10g18340.1	expressed protein
gb_UNIGENE24429	0.45	0.00124882	-0.81	291	653	LOC_Os05g34220.2	disease resistance protein
gb_UNIGENE13718	17.06	0.00125639	2.76	3195	221	LOC_Os12g08110.1	transposon protein, CACTA, En/Spm sub-class
gb_UNIGENE21089	36.16	0.00125885	3.48	521	19	no hit found	no description
gb_UNIGENE23092	0.46	0.00125975	-0.77	139	298	LOC_Os06g15910.1	potassium transporter 8
gb_UNIGENE5710	5.13	0.00126192	1.61	3801	764	LOC_Os08g22149.1	IMP dehydrogenase
gb_UNIGENE10376	2.48	0.00127862	0.9	849	341	LOC_Os02g06480.2	SCO1, mitochondrial precursor
gb_UNIGENE24523	3.3	0.00128242	1.18	143	45	LOC_Os04g54570.1	anthocyanin 5-aromatic acyltransferase
gb_UNIGENE7316	3.73	0.0012842	1.3	762	210	LOC_Os04g41910.1	splicing factor U2AF-associated 2
gb_UNIGENE6742	0.49	0.0012866	-0.71	287	578	LOC_Os02g36530.1	expressed protein
gb_UNIGENE14046	0.32	0.00128911	-1.15	584	1839	LOC_Os02g18720.1	hypothetical protein
gb_UNIGENE2761	2.65	0.00129077	0.96	1850	692	LOC_Os12g17910.1	ruBisCO large subunit-binding subunit alpha, chloroplast precursor
gb_UNIGENE9364	2.6	0.00130151	0.95	641	262	LOC_Os08g42760.1	S-adenosylmethionine-dependent methyltransferase/ methyltransferase
gb_UNIGENE13982	13.81	0.00130498	2.56	174	15	LOC_Os03g55010.1	cytokinin-O-glucosyltransferase 2
gb_UNIGENE20	0.27	0.00130784	-1.35	1352	5070	LOC_Os10g39410.1	histone H4
gb_UNIGENE13815	0.09	0.0013216	-2.43	394	4126	no hit found	no description
gb_UNIGENE17996	3.21	0.00133804	1.15	658	210	LOC_Os04g20960.1	expressed protein
gb_UNIGENE10665	2.17	0.00133827	0.77	1518	701	LOC_Os06g48530.1	expressed protein
gb_UNIGENE4038	4.74	0.00133873	1.53	2298	502	LOC_Os07g40510.1	formin-2
gb_UNIGENE20995	4.2	0.00134362	1.41	397	101	LOC_Os01g16370.2	NBS-LRR type disease resistance protein
gb_UNIGENE2627	3.55	0.00135081	1.25	1017	286	LOC_Os02g06700.2	40S ribosomal S14
gb_UNIGENE11250	0.5	0.00135912	-0.71	630	1282	LOC_Os05g33270.1	esterase precursor
gb_UNIGENE20359	0.41	0.00136653	-0.89	66	161	LOC_Os09g36000.1	hypothetical protein
gb_UNIGENE3156	3.48	0.00136897	1.23	27355	8084	LOC_Os08g09010.1	germin-like subfamily 1 member 11 precursor
gb_UNIGENE6770	23.85	0.00137381	3.08	875	45	LOC_Os02g39850.1	anthranilate N-benzoyltransferase 1
gb_UNIGENE13022	2.16	0.0013779	0.77	1611	752	LOC_Os05g01310.2	ankyrin-1
gb_UNIGENE9050	2.47	0.00138263	0.89	1227	506	LOC_Os04g56450.1	phosphatase 2C isoform epsilon
gb_UNIGENE18399	0.21	0.00138612	-1.57	392	1886	LOC_Os02g28970.1	expressed protein
gb_UNIGENE16714	0.37	0.00138886	-0.99	46	114	LOC_Os01g73110.1	expressed protein
gb_UNIGENE1682	0.41	0.0013947	-0.89	2408	5947	LOC_Os04g24478.1	jasmonate-induced protein
gb_UNIGENE12461	0.12	0.00140151	-2.21	34	295	LOC_Os07g44230.1	ribonuclease P
gb_UNIGENE12759	2.14	0.00140188	0.75	2789	1325	LOC_Os05g32140.1	UDP-sulfoquinovose synthase, chloroplast precursor
gb_UNIGENE10448	0.39	0.00143222	-0.96	431	1128	LOC_Os10g38870.1	metal ion binding protein
gb_UNIGENE20504	9.36	0.00143391	2.18	156	19	LOC_Os01g50100.1	multidrug resistance 4
gb_UNIGENE4041	19.48	0.00143628	2.87	810	53	no hit found	no description
gb_UNIGENE7068	0.3	0.00145942	-1.24	583	1989	LOC_Os10g20090.1	CSLH1 - cellulose synthase-like family H, expressed
gb_UNIGENE13455	0.48	0.00146234	-0.75	2404	5028	no hit found	no description
gb_UNIGENE4424	2.3	0.00148959	0.83	2131	908	LOC_Os04g59260.1	peroxidase 12 precursor
gb_UNIGENE16223	10.23	0.00150769	2.27	190	22	LOC_Os01g05130.1	expressed protein
gb_UNIGENE9106	2.04	0.00150923	0.71	1956	972	LOC_Os03g11450.1	expressed protein
gb_UNIGENE5996	0.31	0.0015133	-1.18	808	2662	LOC_Os07g43820.1	xylanase inhibitor 1 precursor
gb_UNIGENE17335	0.48	0.00151622	-0.75	301	636	LOC_Os12g04360.1	calmodulin-like 1
gb_UNIGENE6913	0.34	0.00152864	-1.08	1125	3293	LOC_Os05g29860.2	mitochondrial carrier C12B10.09
gb_UNIGENE8004	0.38	0.00153178	-0.98	2158	5823	LOC_Os07g26110.1	plant integral membrane TIGR01569 containing protein, expressed
gb_UNIGENE2324	2.14	0.00154625	0.76	11409	5422	no hit found	no description
gb_UNIGENE10265	2.05	0.0015467	0.71	436	214	LOC_Os07g26930.1	expressed protein
gb_UNIGENE8760	0.46	0.00154842	-0.78	93	210	LOC_Os08g43270.1	binding protein
gb_UNIGENE5714	2.24	0.0015647	0.8	11087	5143	LOC_Os01g01302.1	shikimate kinase family protein, expressed
gb_UNIGENE5521	2.1	0.00161284	0.73	19976	9644	LOC_Os01g01720.2	peroxin Pex14
gb_UNIGENE11240	0.3	0.00161663	-1.21	1011	3341	LOC_Os01g42234.1	amino-acid permease C584.13
gb_UNIGENE158	2.06	0.00163208	0.72	102	50	LOC_Os03g17100.1	histone H2A
gb_UNIGENE10149	0.4	0.00164097	-0.92	943	2367	LOC_Os04g33590.1	catalytic/ hydrolase
gb_UNIGENE3720	0.34	0.00164446	-1.08	232	662	LOC_Os06g45590.1	glyceraldehyde-3-phosphate dehydrogenase, cytosolic
gb_UNIGENE3130	0.29	0.00164868	-1.26	3391	11912	LOC_Os03g62490.1	mitochondrial prohibitin complex 2
gb_UNIGENE4018	0.49	0.00165785	-0.72	864	1746	LOC_Os10g34670.1	prefoldin subunit 5
gb_UNIGENE15862	0.3	0.00165816	-1.21	20	69	LOC_Os07g49360.1	peroxidase 21 precursor
gb_UNIGENE19851	2.19	0.0016627	0.78	440	204	LOC_Os01g55310.1	haloacid dehalogenase-like hydrolase domain-containing 1A
gb_UNIGENE8619	2.59	0.00168078	0.94	1569	623	LOC_Os03g04140.1	serine acetyltransferase 2
gb_UNIGENE15147	0.5	0.00171074	-0.7	533	1091	LOC_Os07g49520.1	2-oxoglutarate dehydrogenase E1 component, mitochondrial precursor
gb_UNIGENE7861	2.3	0.00171361	0.82	6069	2679	LOC_Os10g36760.1	prolyl carboxypeptidase like protein
gb_UNIGENE8969	4.11	0.00172079	1.39	56	14	LOC_Os02g58320.1	BRICK1
gb_UNIGENE610	0.45	0.00172543	-0.81	1455	3338	LOC_Os01g45274.3	carbonic anhydrase, chloroplast precursor
gb_UNIGENE10600	0.46	0.00172595	-0.8	263	558	LOC_Os05g50500.1	expressed protein
gb_UNIGENE19199	0.33	0.00172704	-1.12	669	2075	LOC_Os03g55040.1	indole-3-acetate beta-glucosyltransferase
gb_UNIGENE20912	6.26	0.00173931	1.79	300	53	LOC_Os01g56630.1	dymeclin
gb_UNIGENE1659	2.67	0.00176665	0.97	8645	3287	no hit found	no description
gb_UNIGENE3426	2.35	0.00176925	0.85	90	39	LOC_Os01g14410.1	early light-induced protein, chloroplast precursor
gb_UNIGENE3565	0.21	0.00177586	-1.57	2054	10223	LOC_Os02g17940.6	leucoanthocyanidin dioxygenase
gb_UNIGENE14747	2.67	0.00177902	0.97	293	109	LOC_Os11g11070.1	mRNA capping enzyme
gb_UNIGENE14426	0.23	0.00179587	-1.49	613	2604	LOC_Os09g25150.3	dihydroflavonol-4-reductase
gb_UNIGENE11677	0.32	0.00179864	-1.15	629	2081	LOC_Os09g07480.1	expressed protein
gb_UNIGENE17000	0.35	0.00180095	-1.07	166	491	no hit found	no description
gb_UNIGENE393	2.17	0.00183216	0.76	562	260	LOC_Os11g10510.1	alcohol dehydrogenase 2
gb_UNIGENE8927	8.08	0.0018784	2.04	860	118	LOC_Os04g43360.1	beta-glucosidase, chloroplast precursor
gb_UNIGENE4152	0.47	0.00188164	-0.76	3927	8477	LOC_Os07g05620.2	CIPK-like 1
gb_UNIGENE15522	2.03	0.00189136	0.7	2799	1394	LOC_Os04g46190.3	ubiquitin carboxyl-terminal hydrolase isozyme L3
gb_UNIGENE4271	0.27	0.00190203	-1.33	1694	6579	LOC_Os11g28060.1	cytochrome P450 71C4
gb_UNIGENE17218	3.24	0.00191196	1.16	2125	680	no hit found	no description
gb_UNIGENE11000	13.96	0.00191459	2.55	933	80	LOC_Os12g42160.1	ATP binding protein
gb_UNIGENE6228	2.45	0.00193041	0.88	2719	1122	LOC_Os06g15420.1	asparagine synthetase
gb_UNIGENE18644	2.68	0.00194177	0.97	315	124	no hit found	no description
gb_UNIGENE25691	16.83	0.00199698	2.72	358	25	LOC_Os02g53410.1	expressed protein
gb_UNIGENE16393	2.25	0.00200711	0.8	725	325	LOC_Os01g72240.1	uridine 5-monophosphate synthase
gb_UNIGENE15811	0.33	0.0020166	-1.13	1170	3594	LOC_Os10g35630.1	expressed protein
gb_UNIGENE14456	3.04	0.00203285	1.09	1172	403	LOC_Os04g47280.1	alpha-L-fucosidase 1 precursor
gb_UNIGENE17205	2.08	0.00203467	0.72	409	200	LOC_Os07g32730.1	DNA repair rhp16
gb_UNIGENE5995	0.29	0.00203665	-1.25	2387	8770	LOC_Os11g47580.1	xylanase inhibitor 1 precursor
gb_UNIGENE11792	0.5	0.00205083	-0.7	4070	8188	LOC_Os01g16750.1	disulfide oxidoreductase/ monooxygenase/ oxidoreductase
gb_UNIGENE1487	0.5	0.00205922	-0.7	14844	29312	LOC_Os08g02340.2	60S acidic ribosomal P1
gb_UNIGENE18530	0.32	0.00206063	-1.15	938	2909	LOC_Os04g22120.1	protein kinase
gb_UNIGENE434	0.42	0.00207151	-0.87	231	536	LOC_Os10g39410.1	histone H4
gb_UNIGENE9262	2.42	0.00207567	0.87	1908	799	LOC_Os11g19700.1	cycloeucalenol cycloisomerase
gb_UNIGENE18051	3.39	0.00207571	1.2	708	213	LOC_Os12g33950.1	DNA binding protein
gb_UNIGENE19604	5.91	0.00207669	1.73	363	64	LOC_Os06g22050.1	loricrin
gb_UNIGENE3018	0.22	0.00207844	-1.55	220	1102	LOC_Os03g48780.1	oxalate oxidase 2 precursor
gb_UNIGENE3512	3.81	0.0020789	1.31	69	21	LOC_Os04g54280.1	retrotransposon protein, unclassified
gb_UNIGENE728	3.13	0.00207926	1.12	1973	627	no hit found	no description
gb_UNIGENE3376	0.49	0.00208297	-0.71	321	650	LOC_Os03g12360.2	trehalose-6-phosphate synthase
gb_UNIGENE2947	0.06	0.00208889	-2.94	80	1442	LOC_Os12g09770.1	O-methyltransferase family protein
gb_UNIGENE3157	2.19	0.00210103	0.77	2390	1086	LOC_Os08g09080.2	germin-like subfamily 1 member 11 precursor
gb_UNIGENE1158	2.78	0.00212243	1.01	15259	5500	LOC_Os01g05970.1	core histone H2A/H2B/H3/H4 family protein, expressed
gb_UNIGENE7012	0.34	0.00212479	-1.08	307	883	LOC_Os03g10860.1	expressed protein
gb_UNIGENE19911	2.95	0.0021251	1.06	2999	1062	LOC_Os05g44970.1	senescence-induced receptor-like serine/threonine-kinase precursor
gb_UNIGENE15649	0.34	0.00212619	-1.09	113	333	LOC_Os09g26920.1	subtilisin-like protease precursor
gb_UNIGENE2949	2.37	0.00214264	0.85	55552	24241	LOC_Os04g16680.1	sedoheptulose-1,7-bisphosphatase, chloroplast precursor
gb_UNIGENE17106	0.2	0.00214351	-1.64	357	1741	LOC_Os03g58620.1	small multi-drug export protein
gb_UNIGENE23200	2.23	0.00215358	0.79	1123	505	LOC_Os09g31380.1	conserved hypothetical protein
gb_UNIGENE23394	12.41	0.00216072	2.44	148	14	LOC_Os07g36470.1	vacuolar ATPase subunit H protein
gb_UNIGENE14296	0.49	0.00217311	-0.73	1230	2553	no hit found	no description
gb_UNIGENE3152	4.11	0.00217777	1.39	19143	4854	LOC_Os08g08990.1	germin-like subfamily 1 member 11 precursor
gb_UNIGENE12737	3.33	0.00221905	1.18	491	153	LOC_Os03g48480.1	acyl-CoA thioesterase/ catalytic/ hydrolase, acting on ester bonds
gb_UNIGENE16016	0.43	0.00222929	-0.85	490	1127	LOC_Os03g25920.1	cationic amino acid transporter
gb_UNIGENE12854	2.02	0.00224624	0.7	789	382	LOC_Os02g39870.1	grpE
gb_UNIGENE14481	0.49	0.00226187	-0.72	587	1177	LOC_Os02g39550.2	calcium-binding mitochondrial Anon-60Da
gb_UNIGENE13312	0.48	0.0022929	-0.75	259	538	LOC_Os03g64280.1	1-aminocyclopropane-1-carboxylate oxidase
gb_UNIGENE6345	6.8	0.00229304	1.87	402	58	LOC_Os11g20090.1	O-methyltransferase ZRP4
gb_UNIGENE12753	2.96	0.00232938	1.07	17552	6139	LOC_Os01g24010.1	PDR5-like ABC transporter
gb_UNIGENE16332	13.33	0.00233753	2.49	211	20	LOC_Os02g42550.1	expressed protein
gb_UNIGENE14102	0.43	0.00234404	-0.87	1819	4309	LOC_Os02g53350.1	expressed protein
gb_UNIGENE4817	0.47	0.00234796	-0.76	5976	12917	LOC_Os01g02880.1	fructose-bisphosphate aldolase, chloroplast precursor
gb_UNIGENE26139	0.02	0.00234892	-4.17	-3	58	LOC_Os06g11030.1	EF hand family protein
gb_UNIGENE1684	0.5	0.00235656	-0.71	24936	50876	LOC_Os04g24478.1	jasmonate-induced protein
gb_UNIGENE11212	4.16	0.00236103	1.39	12940	3194	LOC_Os04g49194.1	naringenin,2-oxoglutarate 3-dioxygenase
gb_UNIGENE23369	0.5	0.00236874	-0.7	206	409	LOC_Os02g35940.1	gibberellin receptor GID1L2
gb_UNIGENE18990	0.25	0.00240079	-1.43	138	584	LOC_Os02g09200.1	cytochrome P450 71D10
gb_UNIGENE4997	4.05	0.00241201	1.37	3452	915	LOC_Os01g02390.1	TAK14
gb_UNIGENE13901	0.25	0.00241436	-1.41	139	636	LOC_Os10g38489.1	glutathione S-transferase GSTU6
gb_UNIGENE15882	13.5	0.00242615	2.5	460	42	LOC_Os12g26290.4	alpha-DOX2
gb_UNIGENE1889	0.42	0.0024273	-0.89	164	385	LOC_Os04g38900.2	prohibitin
gb_UNIGENE12088	2.08	0.00243076	0.72	823	405	LOC_Os06g43620.1	haemolysin-III related family protein, expressed
gb_UNIGENE7415	3.67	0.00246433	1.27	973	273	LOC_Os02g21460.1	glutathione S-transferase, C-terminal-like
gb_UNIGENE13049	0.5	0.00251098	-0.7	4576	9012	LOC_Os11g43360.1	tropinone reductase 2
gb_UNIGENE21936	0.17	0.00252422	-1.81	65	343	no hit found	no description
gb_UNIGENE14643	15.7	0.00254186	2.65	208	16	no hit found	no description
gb_UNIGENE20058	0.46	0.00254925	-0.78	1348	2901	LOC_Os02g48980.1	GPI-anchored protein
gb_UNIGENE8650	7.16	0.00255273	1.91	371	54	LOC_Os06g03910.1	hydrolase, NUDIX family protein, expressed
gb_UNIGENE6555	0.24	0.00256078	-1.48	476	2108	LOC_Os06g11610.1	heat shock 22 kDa protein, mitochondrial precursor
gb_UNIGENE135	0.34	0.00257338	-1.11	94	280	LOC_Os11g05730.1	histone H3
gb_UNIGENE3096	0.34	0.00257466	-1.11	2201	6645	LOC_Os03g12500.1	cytochrome P450 74A2
gb_UNIGENE14826	2.09	0.00258799	0.73	1271	642	LOC_Os10g30560.1	cytokinin-O-glucosyltransferase 2
gb_UNIGENE25183	2.24	0.00259248	0.79	577	262	no hit found	no description
gb_UNIGENE647	3.7	0.00259454	1.28	15111	4179	LOC_Os06g07580.2	expressed protein
gb_UNIGENE16941	2.21	0.00260829	0.78	537	243	LOC_Os11g33030.1	vegetative cell wall gp1 precursor
gb_UNIGENE13692	0.29	0.00261898	-1.28	1715	5969	LOC_Os01g02800.1	receptor-like kinase ARK1AS
gb_UNIGENE11678	0.38	0.00263611	-0.98	781	1930	LOC_Os09g07480.1	expressed protein
gb_UNIGENE25818	27.06	0.00264567	3.1	848	48	no hit found	no description
gb_UNIGENE12614	3.75	0.00264916	1.29	2501	667	LOC_Os03g51160.2	fb27
gb_UNIGENE18240	10.9	0.00264987	2.31	132	15	no hit found	no description
gb_UNIGENE14039	0.3	0.00265568	-1.24	239	764	no hit found	no description
gb_UNIGENE12199	0.3	0.00267699	-1.22	100	366	LOC_Os05g04500.1	peroxidase 63 precursor
gb_UNIGENE5955	0.12	0.00267804	-2.18	23	176	LOC_Os02g53860.1	subtilisin-like protease precursor
gb_UNIGENE6075	0.16	0.00267831	-1.91	362	2586	LOC_Os01g12940.1	vegetative storage PNI288
gb_UNIGENE6859	0.36	0.00268343	-1.05	220	616	no hit found	no description
gb_UNIGENE11709	0.29	0.00269664	-1.28	1855	6668	LOC_Os02g36830.1	cytokinin-O-glucosyltransferase 2
gb_UNIGENE11649	6.22	0.00270223	1.77	3038	551	LOC_Os04g43670.1	expressed protein
gb_UNIGENE11545	0.43	0.00270512	-0.85	6771	15661	LOC_Os01g33160.1	pop3 peptide
gb_UNIGENE9095	2.6	0.00273122	0.94	887	350	LOC_Os03g63450.2	snRK1-interacting 1
gb_UNIGENE14355	0.31	0.00273756	-1.2	119	398	LOC_Os08g01710.1	expressed protein
gb_UNIGENE1681	0.5	0.00274877	-0.71	18679	37399	LOC_Os04g24478.1	jasmonate-induced protein
gb_UNIGENE21168	3.43	0.00274973	1.21	721	220	no hit found	no description
gb_UNIGENE15291	0.46	0.00275172	-0.8	79	164	LOC_Os01g59110.1	indole-3-acetate beta-glucosyltransferase
gb_UNIGENE6993	2.4	0.00275821	0.86	900	375	LOC_Os10g38950.1	OsMPK4 - putative MAPK based on amino acid sequence homology, expressed
gb_UNIGENE11661	4.2	0.00276815	1.4	174	46	LOC_Os04g55290.3	G10 homolog 1
gb_UNIGENE3381	2.54	0.00276853	0.92	17960	7215	LOC_Os01g42860.1	subtilisin-chymotrypsin inhibitor 2
gb_UNIGENE2083	0.39	0.00279909	-0.95	2028	5478	LOC_Os03g56670.2	photosystem I reaction center subunit III, chloroplast precursor
gb_UNIGENE11963	4.08	0.00280165	1.38	2084	526	LOC_Os01g26920.2	expressed protein
gb_UNIGENE12785	2.25	0.00281156	0.8	11802	5190	LOC_Os02g02000.1	cytochrome P450 74A4
gb_UNIGENE6622	0.44	0.00285526	-0.83	35	83	LOC_Os10g37340.1	O-succinylhomoserine sulfhydrylase
gb_UNIGENE4350	3.91	0.00290164	1.33	445	119	LOC_Os02g13840.1	citrate synthase, glyoxysomal precursor
gb_UNIGENE12780	2.8	0.00290297	1.01	2945	1038	no hit found	no description
gb_UNIGENE9609	5.92	0.00291566	1.72	366	59	LOC_Os06g46700.1	expressed protein
gb_UNIGENE5185	0.06	0.00292568	-2.78	66	1136	LOC_Os09g36700.1	extracellular ribonuclease LE precursor
gb_UNIGENE17298	14.85	0.00293947	2.59	176	13	LOC_Os01g01780.1	limonene cyclase like protein
gb_UNIGENE5217	0.32	0.00295509	-1.15	444	1398	LOC_Os05g42190.1	flavowrbA
gb_UNIGENE21834	11.7	0.00295725	2.36	216	23	LOC_Os01g35120.1	zinc finger, C3HC4 type family protein
gb_UNIGENE13905	0.42	0.00303363	-0.88	2146	5200	LOC_Os03g62180.3	ATP binding protein
gb_UNIGENE12788	0.34	0.00304678	-1.1	212	601	LOC_Os02g47010.1	SCAMP37
gb_UNIGENE700	0.28	0.00305492	-1.29	604	2099	LOC_Os10g39410.1	histone H4
gb_UNIGENE14871	0.25	0.00305874	-1.44	46	184	LOC_Os03g62830.1	expressed protein
gb_UNIGENE25368	0.31	0.00306904	-1.21	266	876	LOC_Os01g53350.1	anthocyanidin 5,3-O-glucosyltransferase
gb_UNIGENE21881	4.07	0.00309654	1.37	341	90	no hit found	no description
gb_UNIGENE12150	2.62	0.00310798	0.95	3001	1198	no hit found	no description
gb_UNIGENE25086	2.3	0.0031373	0.82	1080	477	LOC_Os10g38120.1	cytochrome P450 86A1
gb_UNIGENE15627	0.05	0.00317756	-3.17	27	624	LOC_Os11g46100.1	conserved hypothetical protein
gb_UNIGENE12254	0.32	0.00319807	-1.16	86	280	LOC_Os01g52970.1	ribosomal RNA apurinic site specific lyase
gb_UNIGENE23219	6.16	0.00320747	1.76	290	54	LOC_Os10g31730.1	glycine-rich cell wall structural 2 precursor
gb_UNIGENE1852	4.74	0.00329554	1.51	866	188	LOC_Os04g59150.1	peroxidase 12 precursor
gb_UNIGENE2683	2.39	0.00330656	0.86	9367	3990	LOC_Os05g24550.6	cathepsin B-like cysteine proteinase 3 precursor
gb_UNIGENE11055	0.43	0.00332248	-0.85	463	1092	LOC_Os04g41570.3	ER33 protein
gb_UNIGENE20277	2.41	0.0033288	0.87	787	344	LOC_Os01g72350.1	amidohydrolase 3
gb_UNIGENE5277	0.21	0.00333254	-1.6	43	212	LOC_Os10g42610.1	TPR domain protein
gb_UNIGENE2640	2.18	0.00335334	0.76	8936	4119	LOC_Os09g27820.1	1-aminocyclopropane-1-carboxylate oxidase 1
gb_UNIGENE24999	0.39	0.00335568	-0.96	162	426	LOC_Os03g08730.1	uroporphyrinogen-III synthase
gb_UNIGENE9214	2.39	0.00335643	0.86	871	373	LOC_Os03g07960.1	expressed protein
gb_UNIGENE5780	2.87	0.00335725	1.03	23738	8604	LOC_Os04g57320.1	immutans protein
gb_UNIGENE12272	0.44	0.00339003	-0.83	208	487	LOC_Os09g28810.1	expressed protein
gb_UNIGENE9672	0.02	0.00339543	-4.14	8	775	LOC_Os01g73080.3	expressed protein
gb_UNIGENE125	0.39	0.00340007	-0.96	649	1655	LOC_Os01g11240.1	expressed protein
gb_UNIGENE9470	3.85	0.00340031	1.31	236	70	LOC_Os10g34760.1	ripening-related 6 precursor
gb_UNIGENE14534	0.11	0.00340085	-2.33	193	1754	LOC_Os08g05620.1	cytochrome P450 89A2
gb_UNIGENE16219	2.2	0.00340594	0.77	901	414	LOC_Os02g39970.2	regulatory subunit
gb_UNIGENE10407	2.52	0.00341671	0.91	6474	2610	LOC_Os09g24580.1	calmodulin-like protein
gb_UNIGENE1458	2.47	0.00343394	0.89	453	191	LOC_Os06g31070.1	prolamin PPROL 17 precursor
gb_UNIGENE15107	0.27	0.0034426	-1.35	2282	8248	no hit found	no description
gb_UNIGENE7080	0.31	0.00347714	-1.21	452	1460	LOC_Os07g44550.1	peroxidase 1 precursor
gb_UNIGENE11274	0.45	0.00351153	-0.82	75	171	LOC_Os05g32210.1	NAD kinase 3
gb_UNIGENE10046	3.17	0.00351734	1.13	439	149	no hit found	no description
gb_UNIGENE22545	0.25	0.00351945	-1.44	903	4090	no hit found	no description
gb_UNIGENE19439	2.22	0.00352617	0.79	401	182	LOC_Os01g67630.2	peptide transporter PTR2
gb_UNIGENE9996	24.76	0.00353994	3	654	40	LOC_Os03g07530.3	kelch motif family protein, expressed
gb_UNIGENE17366	95.42	0.0035416	4.22	1940	45	LOC_Os07g35540.1	protein kinase
gb_UNIGENE286	2.9	0.00358001	1.04	317	115	LOC_Os05g02300.1	histone H2A
gb_UNIGENE10779	2.18	0.00360348	0.77	245	116	LOC_Os01g44050.1	siroheme synthase
gb_UNIGENE5682	2.04	0.00371347	0.7	1193	591	LOC_Os05g49160.2	negatively light-regulated protein
gb_UNIGENE11213	2.7	0.00372204	0.97	5740	2226	LOC_Os01g45659.1	expressed protein
gb_UNIGENE19669	2.29	0.00373449	0.82	785	352	LOC_Os02g58540.1	RING-H2 finger ATL2A
gb_UNIGENE26174	2.46	0.003752	0.88	399	166	LOC_Os03g15750.1	ASC1-like protein
gb_UNIGENE10695	0.45	0.00376127	-0.81	1769	4072	LOC_Os05g44210.1	alpha,alpha-trehalose-phosphate synthase
gb_UNIGENE8527	0.5	0.00378191	-0.71	431	873	LOC_Os09g04050.1	dihydroflavonol-4-reductase
gb_UNIGENE13413	0.48	0.00378485	-0.75	37	75	LOC_Os01g46250.1	lipase-like protein
gb_UNIGENE15623	5.25	0.00381887	1.6	1240	279	LOC_Os04g08330.1	expressed protein
gb_UNIGENE22199	2.5	0.00384779	0.9	462	191	LOC_Os04g23700.1	ATP binding protein
gb_UNIGENE1094	2.57	0.0038975	0.92	71403	29596	LOC_Os04g53620.3	polyubiquitin OUB2
gb_UNIGENE5634	0.45	0.00392416	-0.8	473	1091	LOC_Os06g12310.1	aquaporin NIP4.1
gb_UNIGENE25331	0.35	0.00394131	-1.07	245	717	LOC_Os10g03100.1	Cf2/Cf5 disease resistance protein
gb_UNIGENE228	0.36	0.00401862	-1.05	889	2694	LOC_Os01g11240.1	expressed protein
gb_UNIGENE4543	0.19	0.00403937	-1.73	24	123	LOC_Os12g08280.1	expressed protein
gb_UNIGENE16402	3.96	0.00406672	1.33	177	50	LOC_Os05g30640.1	expressed protein
gb_UNIGENE18431	2.59	0.00410902	0.93	77	30	LOC_Os01g40750.1	expressed protein
gb_UNIGENE2008	0.23	0.00413375	-1.55	36	151	LOC_Os01g04370.1	16.9 kDa class I heat shock 1
gb_UNIGENE1177	0.24	0.00413893	-1.46	531	2155	LOC_Os01g05970.1	core histone H2A/H2B/H3/H4 family protein, expressed
gb_UNIGENE15462	0.34	0.00416444	-1.12	4001	12140	LOC_Os03g58010.1	N-acetyltransferase
gb_UNIGENE10529	0.48	0.00416844	-0.76	449	939	LOC_Os01g70210.1	phosphatidylinositol transfer CSR1
gb_UNIGENE536	2.42	0.00417802	0.87	312	135	LOC_Os02g32030.1	elongation factor 2
gb_UNIGENE21739	2.33	0.0041784	0.83	222	101	LOC_Os09g11780.1	hypothetical protein
gb_UNIGENE19577	2.06	0.00418662	0.71	1078	532	no hit found	no description
gb_UNIGENE17371	11.86	0.00419363	2.34	274	30	LOC_Os04g40840.1	histone acetyltransferase ELP3
gb_UNIGENE13825	0.38	0.00419433	-1	82	223	LOC_Os06g02019.1	cytochrome P450 88A1
gb_UNIGENE26172	8.55	0.00424193	2.05	328	47	LOC_Os03g61060.2	receptor kinase TMK1 precursor
gb_UNIGENE13703	2.26	0.00426824	0.8	639	293	LOC_Os11g10050.1	guanyl nucleotide binding protein
gb_UNIGENE14709	0.46	0.00431959	-0.79	1857	3984	LOC_Os01g39780.1	expressed protein
gb_UNIGENE1003	0.43	0.00437583	-0.87	1080	2521	LOC_Os02g32030.1	elongation factor 2
gb_UNIGENE10373	2.22	0.00437901	0.78	564	264	LOC_Os01g70860.1	esterase PIR7A
gb_UNIGENE10947	0.03	0.00444311	-3.78	-3	257	LOC_Os02g48180.1	expressed protein
gb_UNIGENE17513	0.04	0.00444822	-3.33	10	205	LOC_Os07g06950.1	ubiquitin carboxyl-terminal hydrolase 7
gb_UNIGENE6033	2.08	0.00446252	0.72	305	148	LOC_Os09g28050.3	asparate aminotransferase
gb_UNIGENE8970	0.06	0.00447309	-2.93	15	225	LOC_Os02g53200.2	glucan endo-1,3-beta-glucosidase 7 precursor
gb_UNIGENE2712	5.71	0.00447577	1.67	57	10	LOC_Os01g24430.1	expressed protein
gb_UNIGENE2082	0.42	0.00447732	-0.89	8880	23236	no hit found	no description
gb_UNIGENE2704	6.17	0.00447802	1.75	1144	194	no hit found	no description
gb_UNIGENE21722	2.11	0.00447987	0.73	578	279	LOC_Os12g38800.1	RNA recognition motif family protein, expressed
gb_UNIGENE1391	0.35	0.00450902	-1.09	359	1025	LOC_Os10g36650.1	actin-2
gb_UNIGENE6559	0.3	0.00453319	-1.26	403	1396	LOC_Os06g11610.1	heat shock 22 kDa protein, mitochondrial precursor
gb_UNIGENE13676	7.63	0.00456931	1.93	1065	171	LOC_Os01g70990.1	OsGrx_C6 - glutaredoxin subgroup III
gb_UNIGENE9488	2.24	0.00463309	0.79	3318	1535	LOC_Os11g38020.1	GTP-binding hflX
gb_UNIGENE2681	0.27	0.0046365	-1.33	40	140	LOC_Os05g24550.6	cathepsin B-like cysteine proteinase 3 precursor
gb_UNIGENE10317	3.57	0.00463887	1.23	739	219	LOC_Os02g48964.1	WD-repeat protein-like
gb_UNIGENE22323	33.36	0.00469389	3.28	490	22	LOC_Os02g21970.1	26S protease regulatory subunit 6B
gb_UNIGENE14001	2.71	0.00473645	0.97	656	248	no hit found	no description
gb_UNIGENE14243	7.99	0.0047434	1.98	281	44	LOC_Os09g18010.1	receptor-like kinase
gb_UNIGENE19826	4.9	0.00478547	1.53	128	31	no hit found	no description
gb_UNIGENE13665	3.16	0.00480255	1.12	2219	747	no hit found	no description
gb_UNIGENE5333	0.4	0.00481721	-0.93	513	1244	LOC_Os01g61120.1	expressed protein
gb_UNIGENE15981	2.49	0.00481871	0.89	13160	5354	LOC_Os02g03020.1	EF-hand Ca2+-binding CCD1
gb_UNIGENE2634	0.24	0.00486165	-1.47	241	1011	LOC_Os05g06310.1	60S ribosomal L18
gb_UNIGENE26418	0.5	0.00489397	-0.7	138	273	LOC_Os10g04540.1	conserved hypothetical protein
gb_UNIGENE13012	0.03	0.0049081	-4.06	-3	321	LOC_Os05g51070.1	ATP binding protein
gb_UNIGENE3285	0.45	0.00492129	-0.81	416	920	LOC_Os01g08860.1	17.5 kDa class II heat shock protein
gb_UNIGENE14399	0.44	0.00493035	-0.83	201	492	LOC_Os04g02050.1	bifunctional 3-phosphoadenosine 5-phosphosulfate synthetase 2
gb_UNIGENE14678	2.19	0.00495866	0.77	631	307	LOC_Os03g01790.1	transposon protein, unclassified
gb_UNIGENE26343	0.03	0.00500316	-3.74	1	180	LOC_Os10g12620.1	protein kinase domain containing protein, expressed
gb_UNIGENE7004	3.12	0.00501882	1.1	3411	1148	LOC_Os05g35800.1	expressed protein
gb_UNIGENE26368	0.42	0.0050225	-0.89	631	1549	no hit found	no description
gb_UNIGENE18851	32.9	0.00508305	3.27	835	51	LOC_Os12g35620.1	expressed protein
gb_UNIGENE8590	0.26	0.00509483	-1.39	19	70	LOC_Os02g47640.1	tubby-like protein
gb_UNIGENE1799	3.7	0.00511317	1.27	2620	749	LOC_Os04g43800.1	phenylalanine ammonia-lyase
gb_UNIGENE21667	0.29	0.00515439	-1.29	18	65	LOC_Os01g07110.1	BRCA2 repeat family protein, expressed
gb_UNIGENE17882	12.77	0.00515813	2.41	1336	140	no hit found	no description
gb_UNIGENE18368	0.03	0.00519293	-4.05	-3	68	LOC_Os04g55420.1	binding protein
gb_UNIGENE2556	0.23	0.00520026	-1.54	13906	73893	LOC_Os04g57440.1	cysteine protease 1 precursor
gb_UNIGENE18459	2.27	0.00521912	0.8	649	284	LOC_Os10g03570.1	RGH1A
gb_UNIGENE21640	3.41	0.00523319	1.19	1068	349	LOC_Os10g38630.1	glutathione S-transferase GSTU6
gb_UNIGENE10081	5.71	0.0052338	1.66	811	160	LOC_Os04g49350.1	expressed protein
gb_UNIGENE24362	0.41	0.00524946	-0.91	25	60	LOC_Os08g01690.1	vegetative cell wall gp1 precursor
gb_UNIGENE20753	0.42	0.00525062	-0.88	231	515	LOC_Os01g57420.1	diacylglycerol kinase
gb_UNIGENE8080	0.46	0.00528498	-0.79	1187	2600	LOC_Os08g13930.2	mannose-1-phosphate guanyltransferase
gb_UNIGENE358	0.51	0.00529797	-0.69	220	444	LOC_Os10g34910.1	secretory protein
gb_UNIGENE19189	0.2	0.00535325	-1.7	28	133	LOC_Os08g13780.1	U-box domain containing protein, expressed
gb_UNIGENE5022	0.12	0.00549652	-2.24	17	114	LOC_Os07g46520.1	rhythmically expressed gene 2 protein
gb_UNIGENE24810	0.03	0.00551581	-3.82	-4	386	LOC_Os04g31900.1	calmodulin-binding transcription activator 4
gb_UNIGENE13698	0.46	0.00558079	-0.8	718	1590	LOC_Os04g56480.1	pelota
gb_UNIGENE9715	2.54	0.00558709	0.91	387	161	no hit found	no description
gb_UNIGENE12017	0.32	0.00563874	-1.18	35	110	LOC_Os02g50340.1	MAC/Perforin domain containing protein, expressed
gb_UNIGENE15913	0.43	0.00568444	-0.86	46	109	LOC_Os02g51540.1	pepsin A
gb_UNIGENE8403	0.43	0.00570766	-0.87	59	139	LOC_Os09g13630.1	polycomb EMBRYONIC FLOWER 2
gb_UNIGENE10047	2.36	0.00575101	0.84	1824	790	LOC_Os07g14350.1	O-methyltransferase
gb_UNIGENE14008	24.5	0.00580631	2.96	1008	65	LOC_Os06g04220.1	expressed protein
gb_UNIGENE23697	2.35	0.00591429	0.83	16983	7364	LOC_Os01g61080.1	OsWRKY24 - Superfamily of rice TFs having WRKY and zinc finger domains, expressed
gb_UNIGENE20846	2.73	0.00594309	0.98	583	223	LOC_Os06g08400.2	zinc ion binding protein
gb_UNIGENE20160	3.56	0.0059825	1.22	360	110	no hit found	no description
gb_UNIGENE26180	0.51	0.00600325	-0.7	887	1724	LOC_Os02g40200.2	receptor-like kinase precursor
gb_UNIGENE18806	5.18	0.0060075	1.57	220	48	no hit found	no description
gb_UNIGENE5341	2.86	0.00602126	1.02	9148	3589	LOC_Os03g36540.1	magnesium-chelatase subunit chlI, chloroplast precursor
gb_UNIGENE15713	3.97	0.00604355	1.33	146	42	LOC_Os10g41534.1	ICE-like protease p20 domain containing protein, expressed
gb_UNIGENE6807	0.43	0.00605451	-0.87	60	138	LOC_Os05g42330.1	SC3 protein
gb_UNIGENE19521	8.31	0.00605821	1.99	230	36	LOC_Os05g33460.2	mTERF family protein, expressed
gb_UNIGENE3636	0.35	0.00606624	-1.09	6681	20494	LOC_Os11g31540.1	BRASSINOSTEROID INSENSITIVE 1-associated receptor kinase 1 precursor
gb_UNIGENE10667	0.41	0.00612132	-0.93	302	799	LOC_Os01g15320.1	rapid alkalinization factor 1 precursor
gb_UNIGENE15016	3.12	0.00612331	1.1	71	25	LOC_Os09g32930.2	retrotransposon protein, SINE subclass, expressed
gb_UNIGENE12125	2.44	0.0061364	0.87	4490	1904	LOC_Os12g24020.2	senescence-associated DIN1
gb_UNIGENE9235	0.47	0.00617801	-0.78	809	1742	LOC_Os03g63700.1	expressed protein
gb_UNIGENE11456	0.36	0.00621133	-1.06	89	251	LOC_Os01g40700.1	expressed protein
gb_UNIGENE21858	2.34	0.00621224	0.83	1605	755	no hit found	no description
gb_UNIGENE5919	0.4	0.00625934	-0.94	1198	3080	LOC_Os01g70200.1	secondary cell wall-related glycosyltransferase family 47
gb_UNIGENE2004	0.24	0.00635434	-1.49	111	430	LOC_Os01g04370.1	16.9 kDa class I heat shock 1
gb_UNIGENE17741	0.43	0.00648792	-0.87	645	1439	LOC_Os09g17600.3	expressed protein
gb_UNIGENE5920	0.49	0.00657001	-0.72	3513	7273	LOC_Os01g70200.1	secondary cell wall-related glycosyltransferase family 47
gb_UNIGENE15733	0.48	0.0065775	-0.74	2277	4894	LOC_Os09g28510.1	EF hand family protein, expressed
gb_UNIGENE2768	0.2	0.0066006	-1.71	2697	14822	LOC_Os08g35760.1	auxin-binding ABP20 precursor
gb_UNIGENE13246	0.35	0.00675681	-1.09	29	85	LOC_Os01g13430.1	importin-alpha re-exporter
gb_UNIGENE22877	4.87	0.00685388	1.5	476	110	LOC_Os07g43430.1	expressed protein
gb_UNIGENE12151	5.51	0.00694258	1.61	158	34	no hit found	no description
gb_UNIGENE10854	3.14	0.00695852	1.1	229	80	LOC_Os01g67340.3	protein kinase Pti1
gb_UNIGENE12271	0.49	0.00696662	-0.73	195	408	LOC_Os09g28810.1	expressed protein
gb_UNIGENE20987	4.01	0.00702543	1.32	751	194	LOC_Os03g58300.1	indole-3-glycerol phosphate lyase, chloroplast precursor
gb_UNIGENE7420	0.38	0.00716578	-0.99	53	138	LOC_Os07g08070.1	transmembrane BAX inhibitor motif-containing 4
gb_UNIGENE18793	0.45	0.00717395	-0.82	206	496	LOC_Os11g10800.1	dirigent-like pDIR14
gb_UNIGENE13611	4.04	0.00717858	1.34	968	287	LOC_Os04g12540.1	receptor-like kinase
gb_UNIGENE5335	0.46	0.00739831	-0.8	471	1007	LOC_Os01g61120.1	expressed protein
gb_UNIGENE19499	2.21	0.00741472	0.77	426	202	no hit found	no description
gb_UNIGENE10941	2.04	0.00741853	0.7	678	348	LOC_Os09g38920.1	thiol protease SEN102 precursor
gb_UNIGENE11525	2.1	0.00744155	0.72	2513	1284	LOC_Os07g37290.1	hypothetical protein
gb_UNIGENE10223	15.2	0.00745285	2.51	209	22	LOC_Os07g47460.1	expressed protein
gb_UNIGENE22860	0.47	0.00747833	-0.77	65	153	LOC_Os01g04120.1	expressed protein
gb_UNIGENE23208	0.38	0.00750981	-0.99	31	83	no hit found	no description
gb_UNIGENE3807	0.27	0.00752457	-1.39	58	217	LOC_Os05g49300.1	nifU-like N-terminal domain containing protein, mitochondrial precursor
gb_UNIGENE14915	2.48	0.00755652	0.88	260	108	LOC_Os12g36110.1	calmodulin binding protein
gb_UNIGENE13623	4.87	0.00755956	1.51	393	101	LOC_Os11g03290.1	nucleoside-triphosphatase
gb_UNIGENE7185	0.49	0.00757445	-0.73	822	1730	LOC_Os09g03210.1	expressed protein
gb_UNIGENE9521	3.2	0.00761226	1.12	3066	1024	LOC_Os09g12150.1	expressed protein
gb_UNIGENE3564	0.41	0.0076462	-0.91	3484	9029	LOC_Os02g17940.6	leucoanthocyanidin dioxygenase
gb_UNIGENE25034	0.49	0.0077809	-0.74	91	199	LOC_Os02g52540.1	EF hand family protein, expressed
gb_UNIGENE7510	0.48	0.00788774	-0.75	381	787	LOC_Os09g32320.1	expressed protein
gb_UNIGENE3848	2.48	0.00789893	0.88	7517	3104	LOC_Os03g52170.1	4-hydroxy-3-methylbut-2-enyl diphosphate reductase
gb_UNIGENE1871	0.44	0.00795554	-0.86	173	363	LOC_Os11g02130.1	peroxidase 52 precursor
gb_UNIGENE19845	5.02	0.00800007	1.53	783	206	LOC_Os02g40200.2	receptor-like kinase precursor
gb_UNIGENE23686	3.59	0.00801752	1.22	111	34	no hit found	no description
gb_UNIGENE1494	3.1	0.00805676	1.09	2062	706	no hit found	no description
gb_UNIGENE14088	0.46	0.00812708	-0.81	619	1398	no hit found	no description
gb_UNIGENE15767	2.92	0.00812961	1.03	1392	517	LOC_Os04g48840.1	protein kinase
gb_UNIGENE3281	2.07	0.00825816	0.71	17410	8798	LOC_Os07g47290.1	xylose isomerase
gb_UNIGENE19751	0.41	0.00833257	-0.93	165	378	LOC_Os08g39870.1	non-cyanogenic beta-glucosidase precursor
gb_UNIGENE14574	0.19	0.00835149	-1.78	69	370	LOC_Os04g40050.1	expressed protein
gb_UNIGENE20189	0.42	0.00842993	-0.91	97	232	no hit found	no description
gb_UNIGENE15206	0.06	0.00852105	-3.12	8	116	LOC_Os10g42180.1	ALMT1
gb_UNIGENE2453	0.46	0.0085579	-0.8	1109	2394	LOC_Os04g46960.2	phospholipid hydroperoxide glutathione peroxidase
gb_UNIGENE3221	2.08	0.00862156	0.71	48250	24849	LOC_Os12g08770.1	photosystem I reaction center subunit N, chloroplast precursor
gb_UNIGENE6557	0.34	0.00863177	-1.12	1084	3259	LOC_Os06g11610.1	heat shock 22 kDa protein, mitochondrial precursor
gb_UNIGENE10096	4.3	0.00872933	1.38	423	106	LOC_Os03g02300.1	expressed protein
gb_UNIGENE23023	0.49	0.00877473	-0.74	109	222	LOC_Os04g01570.1	enzyme inhibitor/ pectinesterase/ pectinesterase inhibitor
gb_UNIGENE2208	2.69	0.00879341	0.96	5449	2163	LOC_Os10g11500.1	pathogenesis-related PRB1-3 precursor
gb_UNIGENE18096	2.12	0.00883682	0.73	488	233	no hit found	no description
gb_UNIGENE20411	0.41	0.00892563	-0.94	155	438	LOC_Os04g15920.1	mannitol dehydrogenase
gb_UNIGENE2087	0.31	0.00903691	-1.22	1147	4369	LOC_Os01g03380.1	Bowman-Birk type bran trypsin inhibitor precursor
gb_UNIGENE6282	0.44	0.00903767	-0.84	70	165	LOC_Os07g01090.1	proline transporter
gb_UNIGENE14323	0.41	0.00911091	-0.93	238	645	LOC_Os01g72460.1	NADPH quinone oxidoreductase 2
gb_UNIGENE17375	3.62	0.00915123	1.23	98	31	LOC_Os06g11790.2	oxidation resistance 1
gb_UNIGENE14521	2.2	0.00931348	0.77	544	257	LOC_Os03g09070.1	binding protein
gb_UNIGENE6736	2.07	0.00939497	0.71	1144	551	LOC_Os05g46560.2	ran GTPase activating protein
gb_UNIGENE13516	2.39	0.00942908	0.84	425	184	LOC_Os01g41770.1	expressed protein
gb_UNIGENE12007	0.5	0.0094316	-0.71	325	629	LOC_Os03g05900.2	monooxygenase
gb_UNIGENE9967	0.43	0.00955611	-0.87	233	564	LOC_Os01g66830.2	carboxylic ester hydrolase
gb_UNIGENE23683	0.42	0.00956074	-0.91	28	69	LOC_Os02g33600.1	VQ motif family protein, expressed
gb_UNIGENE6563	0.04	0.00958009	-3.94	-6	119	no hit found	no description
gb_UNIGENE4574	0.31	0.00964756	-1.24	191	583	LOC_Os05g41230.1	BRASSINOSTEROID INSENSITIVE 1-associated receptor kinase 1 precursor
gb_UNIGENE19175	0.42	0.00975251	-0.9	424	1097	LOC_Os01g52550.1	multidrug resistance 22
gb_UNIGENE12319	2.86	0.00988973	1.01	774	298	LOC_Os01g40750.1	expressed protein
gb_UNIGENE17006	0.5	0.0099085	-0.71	310	627	LOC_Os06g49660.1	taxadien-5-alpha-ol O-acetyltransferase
gb_UNIGENE571	3.82	0.00994935	1.27	146	44	LOC_Os05g38640.1	histone H2A
gb_UNIGENE18891	0.12	0.00998251	-2.38	8	72	LOC_Os09g15240.1	carotenoid cleavage dioxygenase
gb_UNIGENE14590	0.31	0.00999105	-1.25	195	624	no hit found	no description
gb_UNIGENE14071	0.18	0.0100064	-1.82	8	47	LOC_Os04g53496.1	NBS-LRR disease resistance protein
gb_UNIGENE9397	13.86	0.0100135	2.41	183	20	LOC_Os02g51930.1	cytokinin-O-glucosyltransferase 2
gb_UNIGENE12900	0.48	0.0101308	-0.77	95	194	no hit found	no description
gb_UNIGENE8987	3.73	0.0102029	1.25	2267	746	LOC_Os03g51030.3	phytochrome A
gb_UNIGENE25358	2.56	0.0102285	0.9	308	121	LOC_Os05g39110.2	selT-like precursor
gb_UNIGENE20778	3.56	0.0102563	1.2	825	259	LOC_Os09g20660.1	brain 44-like protein
gb_UNIGENE5974	4.63	0.0103013	1.45	89271	22677	no hit found	no description
gb_UNIGENE10898	0.5	0.0104417	-0.73	1051	2368	LOC_Os02g13380.1	early nodulin 93
gb_UNIGENE15180	0.32	0.0106819	-1.21	124	400	LOC_Os11g07870.1	type III restriction enzyme, res subunit family protein, expressed
gb_UNIGENE23149	0.47	0.0108203	-0.77	155	319	LOC_Os02g48210.1	lectin-like kinase
gb_UNIGENE16582	0.39	0.0108272	-1	103	288	LOC_Os03g56930.1	app1
gb_UNIGENE15626	0.08	0.0111177	-2.92	16	189	LOC_Os11g29050.1	stripe rust resistance Yr10
gb_UNIGENE1678	0.44	0.011137	-0.87	41186	109031	LOC_Os04g24478.1	jasmonate-induced protein
gb_UNIGENE26053	0.4	0.0111686	-0.96	615	1586	LOC_Os06g22440.1	benzoate carboxyl methyltransferase
gb_UNIGENE3423	0.12	0.0112795	-2.16	31	255	LOC_Os07g08160.1	early light-induced protein, chloroplast precursor
gb_UNIGENE13446	2.54	0.0115017	0.89	145	62	LOC_Os01g04450.1	OsWAK2 - OsWAK receptor-like cytoplasmic kinase (OsWAK-RLCK), expressed
gb_UNIGENE1518	2.37	0.0115221	0.83	218	104	LOC_Os08g08980.1	germin-like subfamily 1 member 7 precursor
gb_UNIGENE3668	0.39	0.011865	-0.99	166	454	LOC_Os07g01710.1	phytosulfokine receptor precursor
gb_UNIGENE5468	2.39	0.0119598	0.84	1788	732	LOC_Os03g61470.1	PGPS/D12
gb_UNIGENE22073	0.41	0.0119639	-0.94	53	127	LOC_Os05g03610.1	phospholipase C
gb_UNIGENE24678	2.14	0.0120564	0.74	232	115	LOC_Os11g12810.1	sucrose-phosphate synthase
gb_UNIGENE19020	2.67	0.0120882	0.94	1125	453	no hit found	no description
gb_UNIGENE1298	0.32	0.0124746	-1.19	51	175	LOC_Os06g04510.1	enolase 1
gb_UNIGENE24169	0.17	0.0124999	-1.94	10	57	no hit found	no description
gb_UNIGENE22563	0.24	0.0125833	-1.54	103	409	LOC_Os03g62200.1	ammonium transporter 2
gb_UNIGENE18553	5.38	0.0126098	1.58	807	186	LOC_Os04g56720.1	RCC2
gb_UNIGENE5587	2.2	0.0127121	0.76	12828	6244	LOC_Os01g15709.1	transferase
gb_UNIGENE20511	3.01	0.0127194	1.04	213	85	LOC_Os09g23140.2	type I inositol-1,4,5-trisphosphate 5-phosphatase CVP2
gb_UNIGENE5975	3.5	0.0127673	1.18	1768	594	no hit found	no description
gb_UNIGENE16592	2.21	0.0128702	0.76	499	239	LOC_Os01g55510.1	dynein light chain LC6, flagellar outer arm
gb_UNIGENE9308	0.37	0.0129245	-1.06	68	181	LOC_Os01g24780.1	cytochrome P450 72A1
gb_UNIGENE15587	3.1	0.0129686	1.07	1573	578	LOC_Os02g16590.1	transposon protein, CACTA, En/Spm sub-class
gb_UNIGENE20220	2.31	0.0130286	0.8	3056	1403	LOC_Os01g27430.1	retrotransposon protein, unclassified
gb_UNIGENE3217	0.3	0.0130936	-1.28	60	242	LOC_Os02g41904.1	low-molecular-weight cysteine-rich LCR69 precursor
gb_UNIGENE13810	0.36	0.0131188	-1.08	49	127	LOC_Os11g04440.1	mitochondrial glycoprotein, expressed
gb_UNIGENE951	0.47	0.0131207	-0.79	876	1940	LOC_Os01g52240.1	chlorophyll a-b binding 2, chloroplast precursor
gb_UNIGENE12382	0.47	0.0131922	-0.79	32	67	LOC_Os01g71060.1	xylanase inhibitor
gb_UNIGENE11496	2.96	0.0132036	1.03	165	59	LOC_Os07g16950.3	MAK16-like RBM13
gb_UNIGENE14595	2.55	0.0136341	0.89	3040	1292	LOC_Os09g30170.2	F-box interaction domain containing protein, expressed
gb_UNIGENE14797	3.27	0.0138988	1.12	168	57	LOC_Os02g42600.1	CPL1
gb_UNIGENE12147	0.38	0.0139579	-1.01	2446	6716	LOC_Os02g52010.1	phi-1-like phosphate-induced protein
gb_UNIGENE2279	2.65	0.0139656	0.93	25327	10061	LOC_Os03g27120.1	LOL3
gb_UNIGENE18264	0.49	0.014348	-0.74	106	226	LOC_Os05g41080.1	histone H3
gb_UNIGENE5839	0.37	0.0144008	-1.06	112	289	LOC_Os09g30300.1	expressed protein
gb_UNIGENE15356	2.13	0.0144261	0.72	1372	755	LOC_Os01g66980.1	expressed protein
gb_UNIGENE19407	2.47	0.0145672	0.86	90	39	LOC_Os01g40190.1	expressed protein
gb_UNIGENE2163	2.75	0.0146166	0.96	104471	41859	LOC_Os06g29730.1	expressed protein
gb_UNIGENE17133	14.49	0.014647	2.42	397	57	LOC_Os05g03030.1	structural constituent of ribosome
gb_UNIGENE4529	2.11	0.0146951	0.72	453	235	LOC_Os07g46830.1	sex determination tasselseed-2
gb_UNIGENE26350	0.29	0.0147181	-1.32	163	671	LOC_Os06g35940.1	OsFTL12 - Rice FT-Like12 homogous to Arabidopsis Flowering Locus T gene, expressed
gb_UNIGENE17082	0.46	0.0148665	-0.8	13264	31887	LOC_Os03g60840.1	Bowman-Birk type trypsin inhibitor
gb_UNIGENE16653	0.06	0.0149124	-3.84	-9	47	LOC_Os10g40220.1	expressed protein
gb_UNIGENE9041	2.11	0.0149168	0.72	1823	888	LOC_Os08g14450.1	RNA polymerase sigma factor rpoD1
gb_UNIGENE3017	0.44	0.0153202	-0.85	2609	6501	LOC_Os03g48780.1	oxalate oxidase 2 precursor
gb_UNIGENE903	0.47	0.0153282	-0.81	5608	12276	LOC_Os11g10510.1	alcohol dehydrogenase 2
gb_UNIGENE20512	3.92	0.0153849	1.26	281	87	LOC_Os01g40750.1	expressed protein
gb_UNIGENE25563	2.07	0.0154149	0.7	354	177	no hit found	no description
gb_UNIGENE3635	0.48	0.0154182	-0.76	11326	25458	LOC_Os11g31540.1	BRASSINOSTEROID INSENSITIVE 1-associated receptor kinase 1 precursor
gb_UNIGENE15424	0.51	0.0155185	-0.7	53	110	LOC_Os06g49760.1	ripening-related protein
gb_UNIGENE20670	0.24	0.0156152	-1.55	27	113	LOC_Os04g16970.1	zinc finger, C3HC4 type family protein, expressed
gb_UNIGENE25674	0.32	0.0158616	-1.23	69	186	LOC_Os05g01510.2	cytoplasmic membrane protein
gb_UNIGENE4058	0.3	0.0159025	-1.29	54	178	LOC_Os04g44470.1	alpha-amylase/subtilisin inhibitor
gb_UNIGENE18460	20.12	0.0160234	2.57	548	61	LOC_Os02g08540.1	expressed protein
gb_UNIGENE14994	2.11	0.016113	0.72	4676	2402	LOC_Os10g25150.1	expressed protein
gb_UNIGENE4213	4.62	0.0161892	1.42	651	142	LOC_Os02g42450.1	ripening-related 2 precursor
gb_UNIGENE5994	6.39	0.01625	1.71	410	73	LOC_Os04g01690.3	arginine decarboxylase
gb_UNIGENE5903	0.51	0.0163065	-0.7	74	139	LOC_Os03g03810.1	flower-specific gamma-thionin precursor
gb_UNIGENE15264	0.24	0.0164257	-1.57	40	165	LOC_Os01g72150.1	glutathione S-transferase
gb_UNIGENE13713	2.79	0.0166388	0.97	242	108	LOC_Os01g10530.1	expressed protein
gb_UNIGENE2007	0.45	0.0167592	-0.85	128	292	LOC_Os01g04370.1	16.9 kDa class I heat shock 1
gb_UNIGENE2488	2.17	0.0168445	0.74	24261	11900	LOC_Os10g38630.2	glutathione S-transferase GSTU6
gb_UNIGENE18245	0.39	0.0169685	-1	267	728	LOC_Os04g40720.1	expressed protein
gb_UNIGENE6799	0.43	0.0170522	-0.91	1732	4634	LOC_Os09g25150.1	dihydroflavonol-4-reductase
gb_UNIGENE17929	0.51	0.0171504	-0.71	108	221	LOC_Os04g28850.1	expressed protein
gb_UNIGENE24730	0.27	0.0172683	-1.41	28	123	LOC_Os07g37810.2	protein kinase
gb_UNIGENE26575	0.37	0.0173101	-1.07	13	33	LOC_Os05g49230.1	adoMet-dependent rRNA methyltransferase spb1
gb_UNIGENE8052	2.95	0.017485	1.02	125	45	LOC_Os03g51530.1	expressed protein
gb_UNIGENE16535	2.21	0.0183299	0.75	3705	1759	LOC_Os12g41250.1	methylcrotonoyl-CoA carboxylase subunit alpha, mitochondrial precursor
gb_UNIGENE10375	0.51	0.0185341	-0.7	273	551	LOC_Os02g06480.2	SCO1, mitochondrial precursor
gb_UNIGENE1326	0.13	0.0187411	-2.28	20	183	no hit found	no description
gb_UNIGENE23650	0.44	0.0187889	-0.87	39	90	LOC_Os04g48790.1	rac GTPase activating 2
gb_UNIGENE12484	3.46	0.0189151	1.15	12839	5289	LOC_Os03g17200.1	plant-specific domain TIGR01589 family protein
gb_UNIGENE19171	0.51	0.0194641	-0.72	283	577	LOC_Os03g52380.1	expressed protein
gb_UNIGENE13238	0.44	0.0194979	-0.88	50	122	LOC_Os08g09320.1	vacuolar sorting 72
gb_UNIGENE1800	3.16	0.0196085	1.07	1677	549	LOC_Os04g43800.1	phenylalanine ammonia-lyase
gb_UNIGENE2489	2.19	0.0196125	0.75	22206	10956	LOC_Os10g38160.1	glutathione S-transferase GSTU6
gb_UNIGENE21008	2.29	0.0197071	0.78	284	153	LOC_Os08g31130.1	nodulin protein
gb_UNIGENE19839	2.52	0.0197369	0.87	99	41	LOC_Os06g19630.1	steroid nuclear receptor, ligand-binding
gb_UNIGENE1859	0.47	0.0199921	-0.79	107	217	LOC_Os04g59150.1	peroxidase 12 precursor
gb_UNIGENE19291	0.24	0.0201667	-1.47	109	399	LOC_Os04g32850.2	extensin precursor
gb_UNIGENE7246	2.33	0.0203308	0.8	401	183	LOC_Os12g13460.1	SET domain containing protein, expressed
gb_UNIGENE22113	2.64	0.0204287	0.9	2097	906	LOC_Os10g08026.1	1-O-acylceramide synthase precursor
gb_UNIGENE13522	0.33	0.020683	-1.21	16	59	LOC_Os04g35080.1	BRASSINOSTEROID INSENSITIVE 1-associated receptor kinase 1 precursor
gb_UNIGENE816	0.44	0.0207657	-0.88	1138	2707	LOC_Os11g10510.1	alcohol dehydrogenase 2
gb_UNIGENE21775	0.03	0.021016	-4.01	-7	162	LOC_Os05g44340.1	heat shock 101
gb_UNIGENE9024	2.29	0.0210162	0.78	50	27	no hit found	no description
gb_UNIGENE11790	3.74	0.021017	1.21	102	30	LOC_Os02g03220.1	expressed protein
gb_UNIGENE26251	0.04	0.0215188	-3.57	3	4493	LOC_Os04g51590.1	retrotransposon protein, unclassified
gb_UNIGENE3977	0.5	0.0215533	-0.73	85	182	LOC_Os01g65780.4	secondary cell wall-related glycosyltransferase family 8
gb_UNIGENE11926	7.77	0.0218836	1.8	271	56	LOC_Os01g73830.1	expressed protein
gb_UNIGENE4690	6.61	0.0222484	1.66	181	42	LOC_Os01g02930.1	glycosyltransferase
gb_UNIGENE21145	5.78	0.0225085	1.55	187	49	LOC_Os05g03620.1	protein kinase
gb_UNIGENE16426	0.45	0.0225982	-0.87	57	122	LOC_Os02g15160.1	F-box domain containing protein, expressed
gb_UNIGENE20334	8.99	0.0226008	1.93	192	39	no hit found	no description
gb_UNIGENE22912	0.41	0.0239501	-0.96	20	44	LOC_Os11g21804.1	expressed protein
gb_UNIGENE2115	3.47	0.024293	1.13	3162	1009	LOC_Os07g48010.1	peroxidase 2 precursor
gb_UNIGENE17168	2.38	0.0245639	0.81	199	94	LOC_Os12g07180.1	transposon protein, Pong sub-class, expressed
gb_UNIGENE24949	0.5	0.024576	-0.74	304	561	LOC_Os05g05490.1	vegetative storage protein
gb_UNIGENE670	0.39	0.0247379	-1.04	93	238	LOC_Os06g46900.1	phosphosulfolactate synthase-related protein
gb_UNIGENE6215	0.49	0.0247798	-0.76	5143	10418	no hit found	no description
gb_UNIGENE1894	0.51	0.0254122	-0.73	599	1239	no hit found	no description
gb_UNIGENE5050	0.52	0.0254496	-0.7	177	331	LOC_Os03g64320.1	expressed protein
gb_UNIGENE6254	0.16	0.0255968	-2.5	62	337	LOC_Os01g08650.1	expressed protein
gb_UNIGENE12292	0.4	0.0258341	-1	66	162	LOC_Os03g32470.1	leucoanthocyanidin dioxygenase
gb_UNIGENE22244	4.46	0.0260312	1.33	145	41	LOC_Os05g32270.2	AP2 domain transcription factor
gb_UNIGENE996	2.23	0.0262183	0.75	96041	48219	LOC_Os07g05360.1	photosystem II 10 kDa polypeptide, chloroplast precursor
gb_UNIGENE17926	0.48	0.0262424	-0.79	473	996	LOC_Os03g17670.1	hypothetical protein
gb_UNIGENE13670	2.12	0.0264575	0.71	3131	1576	LOC_Os04g36720.1	ferric reductase-like transmembrane component
gb_UNIGENE13677	0.5	0.0265198	-0.75	72	146	LOC_Os06g26270.1	expressed protein
gb_UNIGENE10456	0.4	0.0269064	-0.95	50	129	LOC_Os03g02530.1	membrane protein
gb_UNIGENE10323	3.12	0.0273156	1.04	327	127	LOC_Os03g18150.1	phosphatase 2C isoform epsilon
gb_UNIGENE26476	0.49	0.027378	-0.77	532	1314	LOC_Os12g44030.1	purple acid phosphatase precursor
gb_UNIGENE2433	0.38	0.0277991	-1.05	11635	29923	LOC_Os05g10210.1	stem 28 kDa glycoprecursor
gb_UNIGENE16313	0.51	0.0278054	-0.72	47	96	LOC_Os01g15770.1	expressed protein
gb_UNIGENE18836	0.17	0.0278992	-2.11	103	616	no hit found	no description
gb_UNIGENE25974	0.39	0.0281602	-1.02	35	85	no hit found	no description
gb_UNIGENE9408	2.12	0.0289568	0.7	4294	2076	LOC_Os08g42580.4	lysM receptor-like kinase
gb_UNIGENE9658	0.39	0.0297496	-1.04	127	382	LOC_Os10g32980.1	CESA7 - cellulose synthase, expressed
gb_UNIGENE11548	0.42	0.0303746	-0.97	213	571	no hit found	no description
gb_UNIGENE20713	2.33	0.0305405	0.78	279	126	LOC_Os01g33160.1	pop3 peptide
gb_UNIGENE12216	2.19	0.0306176	0.76	31	14	LOC_Os03g08520.1	expressed protein
gb_UNIGENE1528	0.35	0.0307938	-1.22	80	284	LOC_Os08g08980.1	germin-like subfamily 1 member 7 precursor
gb_UNIGENE16415	0.15	0.031209	-2.39	19	79	LOC_Os04g43650.2	L-allo-threonine aldolase
gb_UNIGENE23166	0.12	0.0312796	-2.92	3	52	no hit found	no description
gb_UNIGENE12177	0.39	0.0315129	-1.04	32	66	LOC_Os03g09230.1	xylogen 1
gb_UNIGENE24832	0.52	0.0316615	-0.72	1043	2213	LOC_Os01g07730.1	triose phosphate/phosphate translocator, non-green plastid,chloroplast precursor
gb_UNIGENE3839	2.89	0.0319824	0.97	875	364	LOC_Os12g01680.1	macrophage migration inhibitory factor
gb_UNIGENE17914	2.55	0.0323325	0.86	624	273	LOC_Os05g44180.1	OsFTL10 - Rice FT-Like10 homogous to Arabidopsis Flowering Locus T gene, expressed
gb_UNIGENE22891	2.11	0.0326344	0.69	1406	692	no hit found	no description
gb_UNIGENE23292	0.52	0.0328163	-0.71	32	59	LOC_Os05g10420.1	hypothetical protein
gb_UNIGENE25431	4.92	0.0329954	1.4	469	160	no hit found	no description
gb_UNIGENE26235	0.46	0.0331464	-0.86	64	144	LOC_Os04g58840.1	aspartic proteinase nepenthesin-2 precursor
gb_UNIGENE1687	0.45	0.0333845	-0.88	24558	66145	LOC_Os04g24478.1	jasmonate-induced protein
gb_UNIGENE1307	0.49	0.033688	-0.78	19627	42539	LOC_Os08g01380.1	ferredoxin-1, chloroplast precursor
gb_UNIGENE18418	23.84	0.033818	2.56	786	142	no hit found	no description
gb_UNIGENE15957	0.36	0.0345415	-1.17	292	1041	LOC_Os05g25770.1	OsWRKY45 - Superfamily of rice TFs having WRKY and zinc finger domains, expressed
gb_UNIGENE5481	2.43	0.0348133	0.81	145	55	LOC_Os02g15250.1	mucin-associated surface protein
gb_UNIGENE6933	3.97	0.034852	1.21	748	228	LOC_Os02g41904.1	low-molecular-weight cysteine-rich LCR69 precursor
gb_UNIGENE1411	0.05	0.035218	-2.96	18	314	LOC_Os07g35940.1	beta-amylase
gb_UNIGENE10240	0.13	0.0359675	-2.23	15	118	LOC_Os02g36830.1	cytokinin-O-glucosyltransferase 2
gb_UNIGENE9196	0.52	0.0360075	-0.71	733	1499	LOC_Os06g12150.2	shikimate kinase, chloroplast precursor
gb_UNIGENE11623	2.94	0.0360961	0.96	469	160	LOC_Os08g04540.1	aromatic-L-amino-acid decarboxylase
gb_UNIGENE24874	4.71	0.0364361	1.35	91	38	LOC_Os05g17540.1	retrotransposon protein, unclassified
gb_UNIGENE18856	4.03	0.0371418	1.24	84	36	LOC_Os05g41172.2	histone-lysine N-methyltransferase, H3 lysine-9 specific SUVH1
gb_UNIGENE4494	0.49	0.0372907	-0.78	19	40	LOC_Os07g02850.1	expressed protein
gb_UNIGENE11397	2.14	0.0376165	0.7	595	321	no hit found	no description
gb_UNIGENE9925	0.47	0.0376886	-0.84	89	219	LOC_Os02g37490.1	glycine-rich cell wall structural precursor
gb_UNIGENE8924	0.4	0.0385982	-1.02	57	152	LOC_Os05g40890.2	expressed protein
gb_UNIGENE422	0.26	0.039031	-1.79	438	3290	LOC_Os01g41710.1	chlorophyll a-b binding 2, chloroplast precursor
gb_UNIGENE15394	3.75	0.0390817	1.18	66	26	no hit found	no description
gb_UNIGENE21763	0.14	0.0398017	-2.56	10	128	LOC_Os03g49070.1	hypothetical protein
gb_UNIGENE3533	0.52	0.0400637	-0.71	19699	44339	LOC_Os01g52690.1	DNA-directed RNA polymerase II largest subunit
gb_UNIGENE21725	10.83	0.0402153	2.02	310	132	LOC_Os08g14330.2	apospory-associated C
gb_UNIGENE11506	0.47	0.0403195	-0.83	49	133	LOC_Os12g43940.1	ankyrin repeat and kinase domain-containing 1
gb_UNIGENE4911	0.49	0.0411401	-0.8	479	1188	LOC_Os11g20090.1	O-methyltransferase ZRP4
Note: 1) data shown in this table is the average of raw data from four replicates measured on 8x15K Agilent microarray slide 2 (see Suppl. Table 1)
Note: 2) unigene ID was derived from HarVEST assembly #25; ratio= normalised ratio of transcritp abundance of Mx vs St; t-test p value was calculated on log ratios; Log=log ratio of the transcript abundance
