# Supplementary material for: An eQTL Analysis of Partial Resistance to Puccinia hordei in Barley
Source: PLoS One. 2010 Jan 6;5(1):e8598. doi: 10.1371/journal.pone.0008598 (PMC2798965; doi:10.1371/journal.pone.0008598)
Supplement: Table S5 — eQTL for Ph-responsive genes. (0.34 MB XLS) [file pone.0008598.s007.xls]

## Sheet: Sheet1
Table S5. eQTL for Ph-responsive genes
Hv25-Unigene ID	eQTL associated SNP	Chromosome	cM	R² (%)	LOD	rice homologue	functional annotation	eQTL hotspot
gb_UNIGENE13693	2_0502	Chr 1H	4.46	94.7	46.1195	LOC_Os01g02800.1	receptor-like kinase ARK1AS
gb_UNIGENE13429	2_0502	Chr 1H	4.46	93.6	43.3162	LOC_Os01g02400.3	Ser/Thr receptor-like kinase
gb_UNIGENE13692	2_0502	Chr 1H	4.46	84.5	29.2752	LOC_Os01g02800.1	receptor-like kinase ARK1AS
gb_UNIGENE10608	2_1174	Chr 1H	13.42	81.9	26.9826	LOC_Os05g01760.1	lysine ketoglutarate reductase trans-splicing related 1
gb_UNIGENE8389	2_1174	Chr 1H	13.42	44.4	8.28302	hit not found	no description
gb_UNIGENE10314	1_0030	Chr 1H	26.93	13.7	2.56881	LOC_Os02g54180.1	expressed protein
gb_UNIGENE8390	1_0744	Chr 1H	39.34	16.9	3.27286	hit not found	no description
gb_UNIGENE8132	1_0814	Chr 1H	47.02	36.7	7.36227	LOC_Os05g02420.2	expressed protein
gb_UNIGENE14742	1_1498	Chr 1H	54.86	57.1	13.5568	LOC_Os10g30560.1	cytokinin-O-glucosyltransferase 2
gb_UNIGENE13632	1_1498	Chr 1H	54.86	42.6	9.01512	LOC_Os09g04339.1	expressed protein
gb_UNIGENE11289	1_1498	Chr 1H	54.86	23.4	4.5424	LOC_Os01g71670.1	glucan endo-1,3-beta-glucosidase GII precursor
gb_UNIGENE10249	1_1498	Chr 1H	54.86	12.9	2.56881	LOC_Os05g34270.1	BRASSINOSTEROID INSENSITIVE 1-associated receptor kinase 1 precursor
gb_UNIGENE18076	1_1498	Chr 1H	54.86	13.1	2.51186	hit not found	no description
gb_UNIGENE23095	1_0314	Chr 1H	61.16	12.6	2.49282	hit not found	no description
gb_UNIGENE22016	1_0235	Chr 1H	64.46	88.5	33.9607	LOC_Os07g35690.2	CRK6
gb_UNIGENE13240	1_0235	Chr 1H	64.46	41.5	8.53088	LOC_Os01g27210.1	glutathione S-transferase IV
gb_UNIGENE10724	1_0159	Chr 1H	68.02	89	34.5843	LOC_Os10g35850.1	membrane steroid-binding 1
gb_UNIGENE2947	1_0159	Chr 1H	68.02	81.6	26.7421	LOC_Os12g09770.1	O-methyltransferase family protein
gb_UNIGENE11926	1_0159	Chr 1H	68.02	73.3	20.8663	LOC_Os01g73830.1	expressed protein
gb_UNIGENE11927	1_0159	Chr 1H	68.02	70.5	19.2901	LOC_Os01g72670.4	expressed protein
gb_UNIGENE24922	1_0159	Chr 1H	68.02	70.1	19.0212	LOC_Os10g34170.1	domain found in Dishevelled, Egl-10, and Pleckstrin family protein
gb_UNIGENE2642	1_0159	Chr 1H	68.02	47.4	10.3493	LOC_Os05g05680.1	1-aminocyclopropane-1-carboxylate oxidase
gb_UNIGENE12524	1_0159	Chr 1H	68.02	24.2	4.6423	LOC_Os02g56010.1	anthocyanidin 3-O-glucosyltransferase, putative
gb_UNIGENE20600	1_0159	Chr 1H	68.02	12.9	2.53086	LOC_Os01g20910.1	RING-H2 finger ATL2L
gb_UNIGENE6010	2_1357	Chr 1H	70.42	75.2	22.0874	LOC_Os10g38150.1	glutathione S-transferase GSTU6
gb_UNIGENE10448	2_1357	Chr 1H	70.42	70	19.1004	LOC_Os10g38870.1	metal ion binding protein
gb_UNIGENE14304	2_1357	Chr 1H	70.42	65.6	16.9816	LOC_Os10g38470.1	glutathione S-transferase GSTU6
gb_UNIGENE16037	2_1357	Chr 1H	70.42	59.8	14.5388	LOC_Os10g37770.1	methyltransferase family protein
gb_UNIGENE14387	2_1357	Chr 1H	70.42	26.2	4.85659	LOC_Os10g38590.1	glutathione S-transferase GSTU6
gb_UNIGENE4271	2_1357	Chr 1H	70.42	23.8	4.10196	LOC_Os11g28060.1	cytochrome P450 71C4
gb_UNIGENE17916	1_0293	Chr 1H	75.79	14.9	2.85052	LOC_Os08g28240.1	crocetin dialdehyde
gb_UNIGENE11274	1_0768	Chr 1H	81.71	73	20.7305	LOC_Os05g32210.1	NAD kinase 3
gb_UNIGENE22244	1_0768	Chr 1H	81.71	28.5	5.43512	LOC_Os05g32270.2	AP2 domain transcription factor
gb_UNIGENE20930	1_0768	Chr 1H	81.71	25.9	5.01945	hit not found	no description
gb_UNIGENE23669	1_0768	Chr 1H	81.71	21.3	4.13628	LOC_Os04g01140.2	cytochrome P450 93A2
gb_UNIGENE7751	1_0768	Chr 1H	81.71	20.7	3.77207	LOC_Os01g03030.1	alanyl-tRNA synthetase
gb_UNIGENE2163	1_0768	Chr 1H	81.71	19.7	3.77207	LOC_Os06g29730.1	expressed protein
gb_UNIGENE6008	1_0768	Chr 1H	81.71	17.3	3.18201	LOC_Os10g38140.1	glutathione S-transferase GSTU6
gb_UNIGENE13530	1_0768	Chr 1H	81.71	15.3	2.90626	LOC_Os01g17390.1	cyclin-like F-box
gb_UNIGENE12237	1_0768	Chr 1H	81.71	16.9	2.71969	LOC_Os05g40010.1	nonspecific lipid-transfer precursor
gb_UNIGENE6406	1_0768	Chr 1H	81.71	14.1	2.64443	LOC_Os04g56910.1	anthranilate N-benzoyltransferase 1
gb_UNIGENE5337	1_0176	Chr 1H	84.24	36.6	7.36227	LOC_Os08g37874.1	oxidoreductase
gb_UNIGENE11146	1_0176	Chr 1H	84.24	18.9	3.50662	LOC_Os06g44170.1	leucoanthocyanidin reductase
gb_UNIGENE5427	1_0176	Chr 1H	84.24	16.9	3.30905	LOC_Os04g54200.1	diacylglycerol kinase
gb_UNIGENE20974	1_0176	Chr 1H	84.24	18	3.21841	LOC_Os01g43750.1	cytochrome P450 72A1
gb_UNIGENE10826	1_0176	Chr 1H	84.24	16	3.0723	LOC_Os03g10180.2	expressed protein
gb_UNIGENE12476	1_0176	Chr 1H	84.24	15.7	2.81326	LOC_Os02g44710.1	expressed protein
gb_UNIGENE6148	1_0176	Chr 1H	84.24	15.7	2.73845	LOC_Os06g46930.1	50S ribosomal L24, chloroplast precursor
gb_UNIGENE15142	1_0176	Chr 1H	84.24	19.9	2.58775	LOC_Os01g42030.1	mitochondrial chaperone BCS1
gb_UNIGENE8004	2_0432	Chr 1H	87.97	48.9	10.7138	LOC_Os07g26110.1	plant integral membrane TIGR01569 containing protein
gb_UNIGENE13151	2_0432	Chr 1H	87.97	19.9	3.77207	LOC_Os01g74580.2	dnaJ homolog subfamily C member 7
gb_UNIGENE2595	2_0432	Chr 1H	87.97	18.3	3.52446	LOC_Os09g17840.1	transport Sec61 alpha subunit isoform 2
gb_UNIGENE15070	2_0432	Chr 1H	87.97	19.8	2.9618	LOC_Os06g20820.1	expressed protein
gb_UNIGENE25876	2_0432	Chr 1H	87.97	15.1	2.9618	hit not found	no description
gb_UNIGENE12861	2_0432	Chr 1H	87.97	14.6	2.66328	LOC_Os03g61930.1	acyl-CoA binding protein
gb_UNIGENE2442	2_0432	Chr 1H	87.97	13.4	2.64443	LOC_Os09g27830.1	OsPDIL2-3 - Oryza sativa disulfide isomerase
gb_UNIGENE3681	2_0432	Chr 1H	87.97	13.4	2.56881	LOC_Os02g08180.1	transport SEC61 gamma subunit
gb_UNIGENE3679	2_0432	Chr 1H	87.97	13.4	2.54985	LOC_Os02g08180.1	transport SEC61 gamma subunit
gb_UNIGENE16901	1_0567	Chr 1H	88.84	59.9	14.574	LOC_Os10g36924.1	aquaporin NIP5.1
gb_UNIGENE6706	1_0567	Chr 1H	88.84	17.5	2.53086	LOC_Os03g10100.1	sorbitol transporter
gb_UNIGENE9764	1_0567	Chr 1H	88.84	12.3	2.47377	LOC_Os10g38710.1	glutathione S-transferase GSTU6
gb_UNIGENE5106	1_0516	Chr 1H	89.7	41	8.53088	LOC_Os10g35770.1	expressed protein	eQTL hotspot 1
gb_UNIGENE15786	1_0516	Chr 1H	89.7	27.5	5.40354	LOC_Os09g35940.1	cytochrome P450 78A3	eQTL hotspot 1
gb_UNIGENE2787	1_0516	Chr 1H	89.7	26.8	5.13246	LOC_Os12g43490.1	alpha-amylase/trypsin inhibitor	eQTL hotspot 1
gb_UNIGENE3947	1_0516	Chr 1H	89.7	22.9	4.42504	LOC_Os12g43380.1	thaumatin-like precursor	eQTL hotspot 1
gb_UNIGENE17284	1_0516	Chr 1H	89.7	21.9	4.18763	LOC_Os01g43851.1	cytochrome P450 72A1	eQTL hotspot 1
gb_UNIGENE10608	1_0516	Chr 1H	89.7	17.7	3.38118	LOC_Os05g01760.1	lysine ketoglutarate reductase trans-splicing related 1	eQTL hotspot 1
gb_UNIGENE9576	1_0516	Chr 1H	89.7	19.2	3.27286	LOC_Os04g57200.1	metal ion binding protein	eQTL hotspot 1
gb_UNIGENE21786	1_0516	Chr 1H	89.7	17.5	2.99872	LOC_Os01g49580.1	kinase domain containing protein	eQTL hotspot 1
gb_UNIGENE26021	1_0516	Chr 1H	89.7	17.4	2.79459	LOC_Os04g44340.1	expressed protein	eQTL hotspot 1
gb_UNIGENE5885	1_0516	Chr 1H	89.7	13.9	2.73845	LOC_Os01g09010.1	3-N-debenzoyl-2-deoxytaxol N-benzoyltransferase	eQTL hotspot 1
gb_UNIGENE6407	1_0516	Chr 1H	89.7	12.7	2.53086	LOC_Os08g04180.1	tryptophan synthase beta chain 1	eQTL hotspot 1
gb_UNIGENE24429	1_0960	Chr 1H	91.49	73.3	20.925	LOC_Os05g34220.2	disease resistance protein	eQTL hotspot 1
gb_UNIGENE14572	1_0960	Chr 1H	91.49	31.7	4.98702	LOC_Os10g04730.1	protein kinase	eQTL hotspot 1
gb_UNIGENE24882	1_0960	Chr 1H	91.49	27.3	4.69202	LOC_Os06g18000.1	kinase domain containing protein	eQTL hotspot 1
gb_UNIGENE4290	1_0960	Chr 1H	91.49	24.7	4.34066	LOC_Os05g41480.2	plastidic phosphate translocator-like protein1	eQTL hotspot 1
gb_UNIGENE14323	1_0960	Chr 1H	91.49	21.2	4.03309	LOC_Os01g72460.1	NADPH quinone oxidoreductase 2	eQTL hotspot 1
gb_UNIGENE24190	1_0960	Chr 1H	91.49	19.7	3.61334	LOC_Os12g41530.1	protein kinase	eQTL hotspot 1
gb_UNIGENE2596	1_0960	Chr 1H	91.49	18.7	3.50662	LOC_Os09g17840.1	transport Sec61 alpha subunit isoform 2	eQTL hotspot 1
gb_UNIGENE17974	1_0960	Chr 1H	91.49	18.6	3.47088	LOC_Os01g52160.1	metal ion binding protein	eQTL hotspot 1
gb_UNIGENE7933	1_0960	Chr 1H	91.49	17.9	3.39916	LOC_Os03g04110.1	receptor-like GPI-anchored 2	eQTL hotspot 1
gb_UNIGENE12158	1_0960	Chr 1H	91.49	17.1	3.29097	LOC_Os09g24820.1	ZF-HD homeobox protein	eQTL hotspot 1
gb_UNIGENE18290	1_0960	Chr 1H	91.49	17.2	3.16378	hit not found	no description	eQTL hotspot 1
gb_UNIGENE12732	1_0960	Chr 1H	91.49	16.8	3.16378	LOC_Os12g07590.2	receptor-type tyrosine-phosphatase S precursor	eQTL hotspot 1
gb_UNIGENE25635	1_0960	Chr 1H	91.49	16.4	3.16378	hit not found	no description	eQTL hotspot 1
gb_UNIGENE17047	1_0960	Chr 1H	91.49	16.6	3.10895	LOC_Os01g23380.1	stripe rust resistance Yr10	eQTL hotspot 1
gb_UNIGENE10815	1_0960	Chr 1H	91.49	15.8	3.09064	LOC_Os03g46260.1	expressed protein	eQTL hotspot 1
gb_UNIGENE18334	1_0960	Chr 1H	91.49	17.2	2.98027	LOC_Os12g03720.2	glucosamine--fructose-6-phosphate aminotransferase	eQTL hotspot 1
gb_UNIGENE11985	1_0960	Chr 1H	91.49	15.6	2.9248	LOC_Os02g05470.1	CCT motif family protein	eQTL hotspot 1
gb_UNIGENE568	1_0960	Chr 1H	91.49	16.2	2.88771	hit not found	no description	eQTL hotspot 1
gb_UNIGENE16514	1_0960	Chr 1H	91.49	18.3	2.86913	hit not found	no description	eQTL hotspot 1
gb_UNIGENE13144	1_0960	Chr 1H	91.49	16	2.86913	LOC_Os11g05880.1	binding protein	eQTL hotspot 1
gb_UNIGENE2849	1_0960	Chr 1H	91.49	15.8	2.8319	LOC_Os01g03760.1	expressed protein	eQTL hotspot 1
gb_UNIGENE3691	1_0960	Chr 1H	91.49	14.1	2.79459	LOC_Os07g43670.1	ribonuclease 1 precursor	eQTL hotspot 1
gb_UNIGENE11406	1_0960	Chr 1H	91.49	17.6	2.7759	LOC_Os02g37600.1	expressed protein	eQTL hotspot 1
gb_UNIGENE9475	1_0960	Chr 1H	91.49	16.1	2.75718	LOC_Os08g40530.2	calcium-transporting ATPase 9, plasma membrane-type	eQTL hotspot 1
gb_UNIGENE20431	1_0960	Chr 1H	91.49	15.6	2.73845	LOC_Os01g06060.1	gibberellin receptor GID1L2	eQTL hotspot 1
gb_UNIGENE2975	1_0960	Chr 1H	91.49	15.5	2.64443	LOC_Os01g27260.1	glutathione S-transferase GSTF1	eQTL hotspot 1
gb_UNIGENE8200	1_0960	Chr 1H	91.49	14.7	2.64443	LOC_Os08g23150.1	indole-3-glycerol phosphate synthase, chloroplast precursor	eQTL hotspot 1
gb_UNIGENE12629	1_0960	Chr 1H	91.49	17.2	2.62556	LOC_Os01g49529.3	OsWAK10a - OsWAK receptor-like cytoplasmic kinase (OsWAK-RLCK)	eQTL hotspot 1
gb_UNIGENE7133	1_0960	Chr 1H	91.49	15.3	2.60667	LOC_Os05g07680.2	CENP-E like kinetochore protein	eQTL hotspot 1
gb_UNIGENE15600	1_0960	Chr 1H	91.49	15.6	2.56881	LOC_Os07g42310.1	TMEM87A protein	eQTL hotspot 1
gb_UNIGENE6799	1_0960	Chr 1H	91.49	15.5	2.54985	LOC_Os09g25150.1	dihydroflavonol-4-reductase	eQTL hotspot 1
gb_UNIGENE15515	1_0960	Chr 1H	91.49	14.4	2.54985	LOC_Os07g42570.1	dirigent-like pDIR17	eQTL hotspot 1
gb_UNIGENE16826	1_0960	Chr 1H	91.49	13.7	2.54985	hit not found	no description	eQTL hotspot 1
gb_UNIGENE3155	1_0960	Chr 1H	91.49	12.9	2.54985	LOC_Os08g08990.1	germin-like subfamily 1 member 11 precursor	eQTL hotspot 1
gb_UNIGENE13088	1_0960	Chr 1H	91.49	12.8	2.51186	LOC_Os03g12530.1	metal tolerance C3	eQTL hotspot 1
gb_UNIGENE2241	2_1057	Chr 1H	98.37	51.4	11.6212	LOC_Os01g04040.1	Bowman-Birk type wound-induced proteinase inhibitor WIP1 precursor	eQTL hotspot 1
gb_UNIGENE13114	2_1057	Chr 1H	98.37	31.7	5.85539	LOC_Os10g33270.1	cyanate hydratase	eQTL hotspot 1
gb_UNIGENE6521	2_1057	Chr 1H	98.37	28.6	5.63888	hit not found	no description	eQTL hotspot 1
gb_UNIGENE1637	2_1057	Chr 1H	98.37	26.5	5.19666	LOC_Os01g71670.1	glucan endo-1,3-beta-glucosidase GII precursor	eQTL hotspot 1
gb_UNIGENE15773	2_1057	Chr 1H	98.37	24.7	4.82381	LOC_Os06g44190.1	expressed protein	eQTL hotspot 1
gb_UNIGENE2790	2_1057	Chr 1H	98.37	24.3	4.72507	LOC_Os12g43490.1	alpha-amylase/trypsin inhibitor	eQTL hotspot 1
gb_UNIGENE3209	2_1057	Chr 1H	98.37	24.6	4.6257	LOC_Os09g39940.1	blue copper precursor	eQTL hotspot 1
gb_UNIGENE23878	2_1057	Chr 1H	98.37	23.5	4.5591	hit not found	no description	eQTL hotspot 1
gb_UNIGENE2209	2_1057	Chr 1H	98.37	23.3	4.52569	LOC_Os01g28500.1	pathogenesis-related PRMS precursor	eQTL hotspot 1
gb_UNIGENE2210	2_1057	Chr 1H	98.37	23.1	4.47544	LOC_Os01g28500.1	pathogenesis-related PRMS precursor	eQTL hotspot 1
gb_UNIGENE2118	2_1057	Chr 1H	98.37	23.9	4.42504	LOC_Os07g48050.1	peroxidase precursor	eQTL hotspot 1
gb_UNIGENE2212	2_1057	Chr 1H	98.37	22.6	4.39134	LOC_Os01g28500.1	pathogenesis-related PRMS precursor	eQTL hotspot 1
gb_UNIGENE2214	2_1057	Chr 1H	98.37	22.5	4.39134	LOC_Os01g28500.1	pathogenesis-related PRMS precursor	eQTL hotspot 1
gb_UNIGENE9917	2_1057	Chr 1H	98.37	22.3	4.32373	hit not found	no description	eQTL hotspot 1
gb_UNIGENE6939	2_1057	Chr 1H	98.37	26.9	4.28982	LOC_Os08g23180.1	fasciclin-like arabinogalactan 8 precursor	eQTL hotspot 1
gb_UNIGENE1639	2_1057	Chr 1H	98.37	21.8	4.23881	LOC_Os01g51570.1	glucan endo-1,3-beta-glucosidase GII precursor	eQTL hotspot 1
gb_UNIGENE3211	2_1057	Chr 1H	98.37	21.9	4.17053	LOC_Os09g39940.1	blue copper precursor	eQTL hotspot 1
gb_UNIGENE2990	2_1057	Chr 1H	98.37	21.3	4.06756	LOC_Os10g39680.1	acidic endochitinase Q precursor	eQTL hotspot 1
gb_UNIGENE698	2_1057	Chr 1H	98.37	22.3	3.94656	LOC_Os12g02340.1	nonspecific lipid-transfer 3 precursor	eQTL hotspot 1
gb_UNIGENE19445	2_1057	Chr 1H	98.37	20.8	3.89442	LOC_Os04g24290.1	protein kinase	eQTL hotspot 1
gb_UNIGENE3667	2_1057	Chr 1H	98.37	19.9	3.85956	LOC_Os01g59660.2	transcription factor GAMYB	eQTL hotspot 1
gb_UNIGENE13350	2_1057	Chr 1H	98.37	19	3.68408	LOC_Os01g71340.1	glucan endo-1,3-beta-glucosidase, acidic isoform precursor	eQTL hotspot 1
gb_UNIGENE1636	2_1057	Chr 1H	98.37	20.5	3.64875	LOC_Os01g51570.1	glucan endo-1,3-beta-glucosidase GII precursor	eQTL hotspot 1
gb_UNIGENE9431	2_1057	Chr 1H	98.37	18.9	3.52446	LOC_Os06g41770.1	bZIP transcription factor protein	eQTL hotspot 1
gb_UNIGENE25596	2_1057	Chr 1H	98.37	20	3.48876	LOC_Os04g09920.1	cytochrome P450 CYP99A1	eQTL hotspot 1
gb_UNIGENE1615	2_1057	Chr 1H	98.37	19.2	3.41712	LOC_Os02g02410.1	luminal-binding 3 precursor	eQTL hotspot 1
gb_UNIGENE9898	2_1057	Chr 1H	98.37	18	3.41712	LOC_Os01g22954.1	SCPL33	eQTL hotspot 1
gb_UNIGENE20144	2_1057	Chr 1H	98.37	18.1	3.38118	LOC_Os03g09140.1	ras-related Rab-6A	eQTL hotspot 1
gb_UNIGENE6576	2_1057	Chr 1H	98.37	17	3.23658	LOC_Os11g37950.1	win2 precursor	eQTL hotspot 1
gb_UNIGENE18583	2_1057	Chr 1H	98.37	18.8	3.21841	LOC_Os04g36800.1	3-oxoacyl-synthase I, chloroplast precursor	eQTL hotspot 1
gb_UNIGENE2992	2_1057	Chr 1H	98.37	17	3.21841	LOC_Os10g39680.1	acidic endochitinase Q precursor	eQTL hotspot 1
gb_UNIGENE11939	2_1057	Chr 1H	98.37	19.7	3.18201	LOC_Os11g26190.1	expressed protein	eQTL hotspot 1
gb_UNIGENE2170	2_1057	Chr 1H	98.37	16.8	3.18201	LOC_Os06g29730.1	expressed protein	eQTL hotspot 1
gb_UNIGENE21295	2_1057	Chr 1H	98.37	20.5	2.9618	LOC_Os06g49740.1	GCIP-interacting protein	eQTL hotspot 1
gb_UNIGENE1302	2_1057	Chr 1H	98.37	15	2.94331	LOC_Os12g42980.2	cysteine synthase	eQTL hotspot 1
gb_UNIGENE2988	2_1057	Chr 1H	98.37	20.9	2.9248	LOC_Os04g01710.1	cysteine proteinase At4g11310 precursor	eQTL hotspot 1
gb_UNIGENE4056	2_1057	Chr 1H	98.37	16	2.90626	LOC_Os12g43430.1	thaumatin-like precursor	eQTL hotspot 1
gb_UNIGENE18966	2_1057	Chr 1H	98.37	21.4	2.88771	LOC_Os06g10230.2	receptor-like kinase 5 precursor	eQTL hotspot 1
gb_UNIGENE15553	2_1057	Chr 1H	98.37	15	2.88771	LOC_Os07g35520.1	glucan endo-1,3-beta-glucosidase 3 precursor	eQTL hotspot 1
gb_UNIGENE24335	2_1057	Chr 1H	98.37	16.5	2.85052	hit not found	no description	eQTL hotspot 1
gb_UNIGENE5487	2_1057	Chr 1H	98.37	14.3	2.8319	LOC_Os03g48626.2	expressed protein	eQTL hotspot 1
gb_UNIGENE17766	2_1057	Chr 1H	98.37	19.1	2.81326	LOC_Os04g33630.1	ferredoxin-3, chloroplast precursor	eQTL hotspot 1
gb_UNIGENE3674	2_1057	Chr 1H	98.37	15.9	2.7759	LOC_Os05g39990.1	alpha-expansin 1 precursor	eQTL hotspot 1
gb_UNIGENE13096	2_1057	Chr 1H	98.37	14.1	2.68211	LOC_Os06g39260.1	solute carrier family 35 member B1	eQTL hotspot 1
gb_UNIGENE9950	2_1057	Chr 1H	98.37	13.6	2.68211	LOC_Os01g11760.1	GDSL-like Lipase/Acylhydrolase family protein	eQTL hotspot 1
gb_UNIGENE10112	2_1057	Chr 1H	98.37	14.5	2.66328	LOC_Os03g08960.1	homeodomain-leucine zipper transcription factor TaHDZipI-1	eQTL hotspot 1
gb_UNIGENE10632	2_1057	Chr 1H	98.37	21.4	2.64443	LOC_Os01g63190.2	L-ascorbate oxidase precursor	eQTL hotspot 1
gb_UNIGENE11276	2_1057	Chr 1H	98.37	18.3	2.64443	LOC_Os03g52760.1	carbohydrate kinase, PfkB	eQTL hotspot 1
gb_UNIGENE20799	2_1057	Chr 1H	98.37	18.1	2.64443	LOC_Os02g05950.1	phytosulfokine receptor precursor	eQTL hotspot 1
gb_UNIGENE13218	2_1057	Chr 1H	98.37	13.6	2.64443	hit not found	no description	eQTL hotspot 1
gb_UNIGENE2211	2_1057	Chr 1H	98.37	13.5	2.64443	LOC_Os01g28500.1	pathogenesis-related PRMS precursor	eQTL hotspot 1
gb_UNIGENE2856	2_1057	Chr 1H	98.37	14.4	2.62556	LOC_Os02g44870.1	dehydrin COR410	eQTL hotspot 1
gb_UNIGENE12124	2_1057	Chr 1H	98.37	14.4	2.60667	LOC_Os07g41410.1	EGG APPARATUS-1 protein	eQTL hotspot 1
gb_UNIGENE3208	2_1057	Chr 1H	98.37	15.2	2.58775	LOC_Os09g39940.1	blue copper precursor	eQTL hotspot 1
gb_UNIGENE24041	2_1057	Chr 1H	98.37	15	2.56881	LOC_Os01g59100.1	cytokinin-N-glucosyltransferase 1	eQTL hotspot 1
gb_UNIGENE4054	2_1057	Chr 1H	98.37	13.1	2.56881	LOC_Os12g43430.1	thaumatin-like precursor	eQTL hotspot 1
gb_UNIGENE71	2_1057	Chr 1H	98.37	14.7	2.54985	LOC_Os06g50300.2	endoplasmin homolog precursor	eQTL hotspot 1
gb_UNIGENE3243	2_1057	Chr 1H	98.37	17.7	2.53086	LOC_Os02g14430.1	peroxidase 68 precursor	eQTL hotspot 1
gb_UNIGENE14464	2_1057	Chr 1H	98.37	12.6	2.51186	LOC_Os08g16830.1	retrotransposon protein, SINE subclass	eQTL hotspot 1
gb_UNIGENE6204	2_1057	Chr 1H	98.37	12.5	2.51186	LOC_Os02g40180.1	receptor-like kinase precursor	eQTL hotspot 1
gb_UNIGENE16091	2_1057	Chr 1H	98.37	15.2	2.49282	LOC_Os01g72100.1	polcalcin Jun o 2	eQTL hotspot 1
gb_UNIGENE3533	2_1057	Chr 1H	98.37	17	2.47377	LOC_Os01g52690.1	DNA-directed RNA polymerase II largest subunit	eQTL hotspot 1
gb_UNIGENE10140	2_1057	Chr 1H	98.37	14.1	2.45469	hit not found	no description	eQTL hotspot 1
gb_UNIGENE21645	1_1267	Chr 1H	99.94	73.9	21.2439	LOC_Os05g40950.1	expressed protein	eQTL hotspot 1
gb_UNIGENE4326	1_1267	Chr 1H	99.94	22.1	4.20471	LOC_Os04g41680.1	endochitinase A precursor	eQTL hotspot 1
gb_UNIGENE12086	1_1267	Chr 1H	99.94	26.7	4.01582	LOC_Os05g41030.1	lipid binding protein	eQTL hotspot 1
gb_UNIGENE11913	1_1267	Chr 1H	99.94	23.3	3.98123	LOC_Os03g27590.1	retinoid-inducible serine carboxypeptidase precursor	eQTL hotspot 1
gb_UNIGENE13172	1_1267	Chr 1H	99.94	20.9	3.70172	LOC_Os03g06680.1	plant-specific domain TIGR01615 family protein	eQTL hotspot 1
gb_UNIGENE871	1_1267	Chr 1H	99.94	18.3	3.36318	LOC_Os11g24070.1	nonspecific lipid-transfer 1 precursor	eQTL hotspot 1
gb_UNIGENE15181	1_1267	Chr 1H	99.94	17.8	3.18201	LOC_Os06g48600.1	macrophage migration inhibitory factor	eQTL hotspot 1
gb_UNIGENE17361	1_1267	Chr 1H	99.94	16.1	3.01715	LOC_Os08g35310.1	isoflavone-7-O-methytransferase 9, putative	eQTL hotspot 1
gb_UNIGENE11081	1_1267	Chr 1H	99.94	19.4	2.99872	LOC_Os03g29970.1	nuclear transcription factor Y subunit B-3	eQTL hotspot 1
gb_UNIGENE13825	1_1267	Chr 1H	99.94	26.7	2.9618	LOC_Os06g02019.1	cytochrome P450 88A1	eQTL hotspot 1
gb_UNIGENE14066	1_1267	Chr 1H	99.94	18.1	2.9618	LOC_Os02g13060.1	expressed protein	eQTL hotspot 1
gb_UNIGENE25363	1_1267	Chr 1H	99.94	14.9	2.9248	LOC_Os05g31040.1	cytokinin dehydrogenase 1 precursor	eQTL hotspot 1
gb_UNIGENE22600	1_1267	Chr 1H	99.94	14.7	2.71969	hit not found	no description	eQTL hotspot 1
gb_UNIGENE22877	1_1267	Chr 1H	99.94	14.4	2.68211	LOC_Os07g43430.1	expressed protein	eQTL hotspot 1
gb_UNIGENE19596	1_1267	Chr 1H	99.94	14	2.58775	hit not found	no description	eQTL hotspot 1
gb_UNIGENE21171	1_1267	Chr 1H	99.94	14.8	2.51186	LOC_Os10g41230.1	homeobox-leucine zipper HAT1	eQTL hotspot 1
gb_UNIGENE12317	1_1267	Chr 1H	99.94	13.8	2.51186	LOC_Os06g15370.1	peptide transporter PTR2	eQTL hotspot 1
gb_UNIGENE18666	1_1267	Chr 1H	99.94	12.4	2.47377	hit not found	no description	eQTL hotspot 1
gb_UNIGENE15227	2_0657	Chr 1H	106.82	29	5.54517	LOC_Os09g27700.2	microtubule-associated MAP65-1a
gb_UNIGENE11212	2_0657	Chr 1H	106.82	25.9	5.06798	LOC_Os04g49194.1	naringenin, 2-oxoglutarate 3-dioxygenase
gb_UNIGENE24950	2_0657	Chr 1H	106.82	26.2	5.01945	hit not found	no description
gb_UNIGENE12046	2_0657	Chr 1H	106.82	21.9	4.22177	LOC_Os07g03710.1	pathogenesis-related PRB1-3 precursor
gb_UNIGENE3812	2_0657	Chr 1H	106.82	19.6	3.80712	LOC_Os07g48830.1	galactinol synthase 3
gb_UNIGENE12075	2_0657	Chr 1H	106.82	17.9	3.47088	LOC_Os07g41460.1	flavonol 4-sulfotransferase
gb_UNIGENE13428	2_0657	Chr 1H	106.82	19.3	3.32711	LOC_Os01g02400.2	Ser/Thr receptor-like kinase
gb_UNIGENE2894	2_0657	Chr 1H	106.82	20.3	2.94331	hit not found	no description
gb_UNIGENE3547	2_0657	Chr 1H	106.82	14.7	2.70091	LOC_Os11g20090.1	O-methyltransferase ZRP4
gb_UNIGENE939	2_0657	Chr 1H	106.82	16.8	2.43559	LOC_Os06g29730.1	expressed protein
gb_UNIGENE22139	1_0434	Chr 1H	119.4	30.4	5.24465	LOC_Os05g40220.2	transposon protein, putative, CACTA, En/Spm sub-class
gb_UNIGENE10245	2_0625	Chr 1H	146.53	18	3.48876	LOC_Os11g07690.1	disease resistance response 206
gb_UNIGENE20575	1_0789	Chr 1H	152.76	64.8	16.5923	LOC_Os05g45070.1	harpin-induced protein
gb_UNIGENE803	1_0789	Chr 1H	152.76	26.2	4.84021	LOC_Os03g51600.3	tubulin alpha-3 chain
gb_UNIGENE19699	1_0905	Chr 1H	156.14	31.4	6.09921	LOC_Os05g47650.1	DNA-binding RAV1
gb_UNIGENE6333	1_0905	Chr 1H	156.14	22.3	4.23881	LOC_Os03g04260.1	glutathione S-transferase
gb_UNIGENE19372	1_0905	Chr 1H	156.14	19	3.29097	LOC_Os01g08950.1	expressed protein
gb_UNIGENE12732	1_0905	Chr 1H	156.14	16.3	3.18201	LOC_Os12g07590.2	receptor-type tyrosine-phosphatase S precursor
gb_UNIGENE13838	1_0905	Chr 1H	156.14	16.8	2.9248	LOC_Os09g23084.1	endoglucanase 1 precursor
gb_UNIGENE6699	1_0905	Chr 1H	156.14	15.5	2.79459	hit not found	no description
gb_UNIGENE25238	1_0905	Chr 1H	156.14	14.1	2.75718	LOC_Os03g03164.2	homeobox HD1
gb_UNIGENE9382	1_0905	Chr 1H	156.14	14.4	2.54985	LOC_Os02g33380.1	pectinesterase inhibitor domain containing protein
gb_UNIGENE20678	1_0905	Chr 1H	156.14	14.5	2.53086	LOC_Os01g28030.1	peroxidase 24 precursor
gb_UNIGENE14498	1_0905	Chr 1H	156.14	12.9	2.53086	LOC_Os02g39330.1	endochitinase PR4 precursor
gb_UNIGENE24896	1_0905	Chr 1H	156.14	13.7	2.49282	LOC_Os06g05520.1	OsMKK1 - putative MAPKK based on amino acid sequence homology
gb_UNIGENE7789	1_0854	Chr 1H	160.34	30.1	5.87074	LOC_Os05g48890.1	fasciclin-like arabinogalactan 7 precursor
gb_UNIGENE13847	1_0854	Chr 1H	160.34	20.3	3.85956	LOC_Os01g58270.1	cucumisin precursor
gb_UNIGENE14901	1_1443	Chr 1H	168.97	20.1	2.75718	LOC_Os07g29310.1	OsSAUR30 - Auxin-responsive SAUR gene family member
gb_UNIGENE6063	1_0644	Chr 1H	173.7	61.2	14.6966	LOC_Os05g49060.1	expressed protein
gb_UNIGENE21914	1_0644	Chr 1H	173.7	15.3	2.62556	LOC_Os03g21380.2	calcium-binding CAST
gb_UNIGENE4593	1_0644	Chr 1H	173.7	13.2	2.60667	LOC_Os05g50810.1	calcium-dependent kinase, isoform 2
gb_UNIGENE14595	1_0644	Chr 1H	173.7	14.4	2.56881	LOC_Os09g30170.2	F-box interaction domain containing protein
gb_UNIGENE15251	1_0644	Chr 1H	173.7	13.1	2.47377	LOC_Os09g12380.1	no apical meristem protein
gb_UNIGENE21770	2_0133	Chr 1H	175.24	86.3	31.244	LOC_Os05g41370.1	receptor-like kinase homolog RK20-1
gb_UNIGENE8605	2_0133	Chr 1H	175.24	43	8.99	LOC_Os07g17330.1	B12D protein
gb_UNIGENE432	2_0133	Chr 1H	175.24	26.7	5.08413	LOC_Os01g52240.1	chlorophyll a-b binding 2, chloroplast precursor
gb_UNIGENE433	2_0133	Chr 1H	175.24	22.6	4.11913	LOC_Os01g41710.1	chlorophyll a-b binding 2, chloroplast precursor
gb_UNIGENE1326	2_0133	Chr 1H	175.24	16.6	2.8319	hit not found	no description
gb_UNIGENE8578	2_0133	Chr 1H	175.24	18.2	2.79459	LOC_Os04g23550.1	DNA binding like
gb_UNIGENE4910	2_0133	Chr 1H	175.24	13.1	2.60667	LOC_Os11g20090.1	O-methyltransferase ZRP4
gb_UNIGENE5469	2_0133	Chr 1H	175.24	13.2	2.54985	LOC_Os03g61470.1	PGPS/D12
gb_UNIGENE5605	1_0041	Chr 1H	185.75	78.2	24.0235	LOC_Os01g14590.1	pathogen-related protein
gb_UNIGENE5607	1_0041	Chr 1H	185.75	78.1	24.0091	LOC_Os01g14590.1	pathogen-related protein
gb_UNIGENE25368	1_0041	Chr 1H	185.75	64.3	16.3666	LOC_Os01g53350.1	anthocyanidin 5,3-O-glucosyltransferase
gb_UNIGENE5059	1_0041	Chr 1H	185.75	53.8	12.3576	LOC_Os09g36680.1	ribonuclease 3 precursor
gb_UNIGENE5058	1_0041	Chr 1H	185.75	32.1	6.41356	LOC_Os09g36680.1	ribonuclease 3 precursor
gb_UNIGENE11792	2_0772	Chr 1H	191.73	14.5	2.75718	LOC_Os01g16750.1	disulfide oxidoreductase/ monooxygenase/ oxidoreductase
gb_UNIGENE25635	2_0563	Chr 2H	14.03	87.9	33.1941	hit not found	no description
gb_UNIGENE13654	2_0563	Chr 2H	14.03	77.7	23.757	LOC_Os12g31560.1	kinase domain containing protein
gb_UNIGENE2329	2_0563	Chr 2H	14.03	72.8	20.5575	LOC_Os06g11210.1	12-oxophytodienoate reductase 2
gb_UNIGENE11709	2_0563	Chr 2H	14.03	53.3	12.1537	LOC_Os02g36830.1	cytokinin-O-glucosyltransferase 2
gb_UNIGENE23095	2_0563	Chr 2H	14.03	42.3	8.74937	hit not found	no description
gb_UNIGENE26311	2_0563	Chr 2H	14.03	34.8	6.93816	LOC_Os10g22560.3	peptide transporter PTR2
gb_UNIGENE13312	2_0563	Chr 2H	14.03	29.6	5.76297	LOC_Os03g64280.1	1-aminocyclopropane-1-carboxylate oxidase
gb_UNIGENE10887	2_0563	Chr 2H	14.03	21.8	3.80712	LOC_Os04g11820.1	ABC transporter-like protein
gb_UNIGENE2442	2_0563	Chr 2H	14.03	21.1	3.5956	LOC_Os09g27830.1	OsPDIL2-3 - Oryza sativa disulfide isomerase
gb_UNIGENE3288	2_0563	Chr 2H	14.03	21.4	3.47088	LOC_Os01g08860.1	17.5 kDa class II heat shock protein
gb_UNIGENE946	2_0563	Chr 2H	14.03	19	3.23658	LOC_Os02g37490.1	glycine-rich cell wall structural precursor
gb_UNIGENE23669	1_0502	Chr 2H	15.25	28.6	5.63888	LOC_Os04g01140.2	cytochrome P450 93A2
gb_UNIGENE22839	1_0502	Chr 2H	15.25	14.1	2.66328	LOC_Os01g40660.1	embryonic abundant protein-like
gb_UNIGENE10573	1_0502	Chr 2H	15.25	13.7	2.53086	LOC_Os06g05740.1	expressed protein
gb_UNIGENE21171	1_0502	Chr 2H	15.25	12.5	2.49282	LOC_Os10g41230.1	homeobox-leucine zipper HAT1
gb_UNIGENE9844	2_1423	Chr 2H	20.03	67.4	17.7034	LOC_Os07g47450.1	flowering promoting factor-like 1
gb_UNIGENE13611	2_1423	Chr 2H	20.03	34.1	6.86634	LOC_Os04g12540.1	receptor-like kinase
gb_UNIGENE14901	2_1423	Chr 2H	20.03	14.8	2.56881	LOC_Os07g29310.1	OsSAUR30 - Auxin-responsive SAUR gene family member
gb_UNIGENE2975	2_0107	Chr 2H	22.71	25.7	4.98702	LOC_Os01g27260.1	glutathione S-transferase GSTF1
gb_UNIGENE18445	2_0107	Chr 2H	22.71	16.2	3.05393	LOC_Os04g54070.1	receptor-like kinase
gb_UNIGENE8067	2_0107	Chr 2H	22.71	15.1	2.62556	LOC_Os09g30130.1	CSLE6 - cellulose synthase-like family E
gb_UNIGENE10480	1_0943	Chr 2H	23.56	73.4	20.9718	LOC_Os04g15690.1	DSBA-like thioredoxin domain containing protein
gb_UNIGENE20411	1_0943	Chr 2H	23.56	61	14.8443	LOC_Os04g15920.1	mannitol dehydrogenase
gb_UNIGENE25596	1_0943	Chr 2H	23.56	26.3	5.05182	LOC_Os04g09920.1	cytochrome P450 CYP99A1
gb_UNIGENE997	1_0943	Chr 2H	23.56	23.9	4.35757	LOC_Os12g19394.1	ribulose bisphosphate carboxylase small chain C, chloroplast precursor
gb_UNIGENE24896	1_0943	Chr 2H	23.56	19.4	3.75451	LOC_Os06g05520.1	OsMKK1 - putative MAPKK based on amino acid sequence homology
gb_UNIGENE18811	1_0943	Chr 2H	23.56	19.5	3.73693	LOC_Os04g01280.1	galactosylgalactosylxylosyl3-beta-glucuronosyltransferase 1
gb_UNIGENE4062	1_0943	Chr 2H	23.56	19	3.56007	LOC_Os04g49680.1	expressed protein
gb_UNIGENE2747	1_0943	Chr 2H	23.56	16.3	3.18201	LOC_Os01g67054.1	calreticulin-3 precursor
gb_UNIGENE22545	1_0943	Chr 2H	23.56	18.4	2.86913	hit not found	no description
gb_UNIGENE20575	1_0943	Chr 2H	23.56	18.5	2.85052	LOC_Os05g45070.1	harpin-induced protein
gb_UNIGENE17575	1_0943	Chr 2H	23.56	15.5	2.8319	LOC_Os07g37454.1	organic cation transporter 3
gb_UNIGENE1185	1_0943	Chr 2H	23.56	15.2	2.79459	hit not found	no description
gb_UNIGENE23105	1_0943	Chr 2H	23.56	14.8	2.79459	LOC_Os03g02550.1	ATPP2-A13
gb_UNIGENE4691	1_0943	Chr 2H	23.56	13.2	2.58775	LOC_Os01g38510.1	transport Sec61 beta subunit
gb_UNIGENE1903	1_0943	Chr 2H	23.56	13.1	2.58775	LOC_Os07g14270.3	calreticulin precursor
gb_UNIGENE13748	2_0394	Chr 2H	37.11	78.4	24.1097	LOC_Os07g38800.1	lectin-like receptor kinase 7
gb_UNIGENE13749	2_0394	Chr 2H	37.11	77.9	23.7031	LOC_Os07g38800.1	lectin-like receptor kinase 7
gb_UNIGENE18051	2_0394	Chr 2H	37.11	73.9	21.1749	LOC_Os12g33950.1	DNA binding protein, putative
gb_UNIGENE13747	2_0394	Chr 2H	37.11	56.7	13.2727	LOC_Os07g38800.1	lectin-like receptor kinase 7
gb_UNIGENE18990	2_0394	Chr 2H	37.11	42.5	9.00257	LOC_Os02g09200.1	cytochrome P450 71D10
gb_UNIGENE19372	2_0394	Chr 2H	37.11	30.6	6.03861	LOC_Os01g08950.1	expressed protein
gb_UNIGENE2576	2_0394	Chr 2H	37.11	27.4	5.22867	LOC_Os05g06430.2	OsPDIL2-1 - Oryza sativa disulfide isomerase
gb_UNIGENE12237	2_0394	Chr 2H	37.11	25.7	5.01945	LOC_Os05g40010.1	nonspecific lipid-transfer precursor
gb_UNIGENE2575	2_0394	Chr 2H	37.11	26.5	4.92194	LOC_Os01g23740.1	OsPDIL2-2 - Oryza sativa disulfide isomerase
gb_UNIGENE1737	2_0394	Chr 2H	37.11	23.9	4.65889	LOC_Os03g49380.1	lipoxygenase 4
gb_UNIGENE16757	2_0394	Chr 2H	37.11	22.5	4.22177	LOC_Os05g38720.1	transmembrane receptor
gb_UNIGENE21110	2_0394	Chr 2H	37.11	23.3	3.96391	LOC_Os08g29660.1	OsWRKY69 - Superfamily of rice TFs having WRKY and zinc finger domains
gb_UNIGENE5687	2_0394	Chr 2H	37.11	20.7	3.96391	LOC_Os05g10670.1	zinc finger C-x8-C-x5-C-x3-H type family protein
gb_UNIGENE15142	2_0394	Chr 2H	37.11	20	3.85956	LOC_Os01g42030.1	mitochondrial chaperone BCS1
gb_UNIGENE9479	2_0394	Chr 2H	37.11	19.7	3.80712	LOC_Os07g30670.1	electron carrier/ electron transporter/ iron ion binding protein
gb_UNIGENE5469	2_0394	Chr 2H	37.11	18.3	3.54227	LOC_Os03g61470.1	PGPS/D12
gb_UNIGENE1642	2_0394	Chr 2H	37.11	20.6	3.47088	LOC_Os03g40270.1	alpha-1,4-glucan-synthase
gb_UNIGENE8722	2_0394	Chr 2H	37.11	17.5	3.41712	LOC_Os03g03350.1	glycoside hydrolase, family 28
gb_UNIGENE568	2_0394	Chr 2H	37.11	19.2	3.38118	hit not found	no description
gb_UNIGENE7189	2_0394	Chr 2H	37.11	18	3.38118	LOC_Os11g28340.1	ER lumen retaining receptor
gb_UNIGENE21479	2_0394	Chr 2H	37.11	16.9	3.25473	LOC_Os07g30670.1	electron carrier/ electron transporter/ iron ion binding protein
gb_UNIGENE71	2_0394	Chr 2H	37.11	17.4	3.18201	LOC_Os06g50300.2	endoplasmin homolog precursor
gb_UNIGENE11615	2_0394	Chr 2H	37.11	16.5	3.18201	LOC_Os01g64470.1	YLS9
gb_UNIGENE25420	2_0394	Chr 2H	37.11	16.5	3.14553	LOC_Os02g50460.1	immediate-early fungal elicitor CMPG1
gb_UNIGENE91	2_0394	Chr 2H	37.11	17.4	3.09064	LOC_Os06g50300.1	endoplasmin homolog precursor
gb_UNIGENE3626	2_0394	Chr 2H	37.11	15.7	3.0723	LOC_Os05g51420.2	hypersensitive-induced response protein
gb_UNIGENE634	2_0394	Chr 2H	37.11	15.1	2.9618	LOC_Os10g34930.1	secretory protein
gb_UNIGENE16046	2_0394	Chr 2H	37.11	14.9	2.9248	LOC_Os01g48360.2	expressed protein
gb_UNIGENE416	2_0394	Chr 2H	37.11	17.2	2.88771	LOC_Os06g50300.2	endoplasmin homolog precursor
gb_UNIGENE10826	2_0394	Chr 2H	37.11	14.6	2.85052	LOC_Os03g10180.2	expressed protein
gb_UNIGENE8558	2_0394	Chr 2H	37.11	14	2.75718	hit not found	no description
gb_UNIGENE12075	2_0394	Chr 2H	37.11	14	2.71969	LOC_Os07g41460.1	flavonol 4-sulfotransferase
gb_UNIGENE10245	2_0394	Chr 2H	37.11	13.8	2.71969	LOC_Os11g07690.1	disease resistance response 206
gb_UNIGENE5096	2_0394	Chr 2H	37.11	13.6	2.68211	LOC_Os02g48110.1	oxygen-regulated precursor
gb_UNIGENE6113	2_0394	Chr 2H	37.11	13.5	2.66328	LOC_Os03g19280.1	argininosuccinate lyase
gb_UNIGENE347	2_0394	Chr 2H	37.11	13.8	2.62556	LOC_Os01g52240.1	chlorophyll a-b binding 2, chloroplast precursor
gb_UNIGENE8402	2_0394	Chr 2H	37.11	13.1	2.60667	LOC_Os09g37100.1	phospholipase D delta
gb_UNIGENE16262	2_0394	Chr 2H	37.11	12.8	2.54985	LOC_Os03g16460.1	expressed protein
gb_UNIGENE25363	2_0394	Chr 2H	37.11	12.6	2.49282	LOC_Os05g31040.1	cytokinin dehydrogenase 1 precursor
gb_UNIGENE20750	2_0394	Chr 2H	37.11	13	2.47377	LOC_Os03g47060.1	expressed protein
gb_UNIGENE7634	2_0394	Chr 2H	37.11	12.4	2.47377	LOC_Os12g02960.1	glutathione S-transferase
gb_UNIGENE8557	2_0394	Chr 2H	37.11	12.3	2.47377	LOC_Os05g02200.1	protein kinase
gb_UNIGENE15374	2_1261	Chr 2H	38.84	20.8	3.94656	LOC_Os06g33970.1	VQ motif family protein
gb_UNIGENE10162	2_1261	Chr 2H	38.84	18.6	3.61334	LOC_Os08g26840.1	expressed protein
gb_UNIGENE3350	2_1261	Chr 2H	38.84	12.8	2.53086	LOC_Os06g11800.1	annexin-like RJ4
gb_UNIGENE7701	1_0787	Chr 2H	42.48	62.4	15.3962	LOC_Os01g27730.1	guanine nucleotide-binding protein-like 3
gb_UNIGENE3841	1_0787	Chr 2H	42.48	17.6	3.41712	LOC_Os01g36950.2	N-rich protein
gb_UNIGENE4636	1_1110	Chr 2H	44.19	22	4.27283	LOC_Os04g57200.1	metal ion binding protein
gb_UNIGENE13644	1_1110	Chr 2H	44.19	22.5	4.20471	LOC_Os07g35660.1	receptor-like serine-threonine kinase
gb_UNIGENE11378	1_1110	Chr 2H	44.19	22.4	4.13628	LOC_Os01g51870.1	S-adenosylmethionine-dependent methyltransferase
gb_UNIGENE4641	1_1110	Chr 2H	44.19	20.3	3.877	LOC_Os04g57200.1	metal ion binding protein
gb_UNIGENE5422	1_1110	Chr 2H	44.19	19.4	3.66643	LOC_Os04g38480.1	BRASSINOSTEROID INSENSITIVE 1-associated receptor kinase 1 precursor
gb_UNIGENE21298	1_1110	Chr 2H	44.19	16.5	3.21841	LOC_Os01g50100.1	multidrug resistance 4
gb_UNIGENE12084	1_1110	Chr 2H	44.19	20	3.09064	LOC_Os09g24320.1	2-oxo acid dehydrogenases acyltransferase family protein
gb_UNIGENE7044	1_1452	Chr 2H	45.25	23	4.44186	LOC_Os01g61970.1	GPR108 precursor
gb_UNIGENE19871	1_1452	Chr 2H	45.25	19.3	3.75451	LOC_Os01g70130.1	transposon protein, unclassified
gb_UNIGENE5943	1_1452	Chr 2H	45.25	18.8	3.56007	LOC_Os04g44870.1	elicitor-responsive 3
gb_UNIGENE6773	1_1452	Chr 2H	45.25	17.2	3.32711	LOC_Os03g18910.1	COBRA-like 7 precursor
gb_UNIGENE14651	1_1452	Chr 2H	45.25	16.1	3.12725	LOC_Os09g20090.1	L-ascorbate oxidase precursor
gb_UNIGENE5926	1_1452	Chr 2H	45.25	18.4	3.10895	LOC_Os12g02200.1	CBL-interacting serine/threonine-kinase 15
gb_UNIGENE18080	1_1452	Chr 2H	45.25	15.8	2.99872	LOC_Os01g55799.3	protein binding protein
gb_UNIGENE3744	1_1452	Chr 2H	45.25	14.5	2.8319	LOC_Os04g58850.1	harpin inducing protein
gb_UNIGENE13755	1_1452	Chr 2H	45.25	14.7	2.71969	LOC_Os04g44910.1	protein kinase
gb_UNIGENE5537	1_1452	Chr 2H	45.25	12.3	2.45469	LOC_Os07g01560.2	sugar transport 1
gb_UNIGENE8505	1_0847	Chr 2H	46.7	84.3	29.106	LOC_Os07g48430.1	nucleoside-triphosphatase
gb_UNIGENE1899	1_0847	Chr 2H	46.7	44.6	9.5577	LOC_Os07g44070.1	carboxylic ester hydrolase
gb_UNIGENE14879	1_0847	Chr 2H	46.7	27.2	5.32429	LOC_Os02g45750.1	protein kinase
gb_UNIGENE2769	1_0847	Chr 2H	46.7	20.7	3.70172	LOC_Os08g35760.1	auxin-binding ABP20 precursor
gb_UNIGENE26105	1_0847	Chr 2H	46.7	18.5	3.5956	LOC_Os01g19420.1	expressed protein
gb_UNIGENE24402	1_0847	Chr 2H	46.7	19.4	3.23658	hit not found	no description
gb_UNIGENE6380	1_0847	Chr 2H	46.7	17.1	3.23658	LOC_Os11g08100.1	aspartic proteinase Asp1 precursor
gb_UNIGENE6014	1_0847	Chr 2H	46.7	15.1	2.9618	LOC_Os03g08940.1	conserved hypothetical protein
gb_UNIGENE6015	1_0847	Chr 2H	46.7	14.8	2.90626	LOC_Os03g08940.1	conserved hypothetical protein
gb_UNIGENE9874	1_0847	Chr 2H	46.7	14.3	2.71969	LOC_Os10g39920.1	expressed protein
gb_UNIGENE2123	2_0173	Chr 2H	50.52	90.9	37.7599	LOC_Os07g48050.1	peroxidase precursor
gb_UNIGENE1797	2_0173	Chr 2H	50.52	30.3	5.99301	LOC_Os02g41650.2	phenylalanine ammonia-lyase
gb_UNIGENE1402	2_0173	Chr 2H	50.52	30.2	5.93199	LOC_Os07g39740.1	esterase precursor
gb_UNIGENE14302	2_0173	Chr 2H	50.52	28	5.48238	LOC_Os01g12910.1	thioesterase family protein
gb_UNIGENE3699	2_0173	Chr 2H	50.52	25.9	4.65889	LOC_Os06g47200.1	lipid binding protein
gb_UNIGENE4309	2_0173	Chr 2H	50.52	27.8	4.52569	hit not found	no description
gb_UNIGENE5688	2_0173	Chr 2H	50.52	25.6	4.44186	LOC_Os01g09620.2	nucleic acid binding protein
gb_UNIGENE2243	2_0173	Chr 2H	50.52	22.6	4.39134	LOC_Os01g04040.1	Bowman-Birk type wound-induced proteinase inhibitor WIP1 precursor, putative
gb_UNIGENE2600	2_0173	Chr 2H	50.52	24.1	4.20471	hit not found	no description
gb_UNIGENE5885	2_0173	Chr 2H	50.52	23	4.20471	LOC_Os01g09010.1	3-N-debenzoyl-2-deoxytaxol N-benzoyltransferase
gb_UNIGENE3812	2_0173	Chr 2H	50.52	21.5	4.15342	LOC_Os07g48830.1	galactinol synthase 3
gb_UNIGENE2598	2_0173	Chr 2H	50.52	24.8	4.11913	LOC_Os06g02144.2	6-phosphogluconate dehydrogenase, decarboxylating
gb_UNIGENE2119	2_0173	Chr 2H	50.52	21.4	4.05033	LOC_Os07g48050.1	peroxidase precursor
gb_UNIGENE13799	2_0173	Chr 2H	50.52	20.7	3.98123	LOC_Os03g08999.1	alcohol dehydrogenase 1
gb_UNIGENE6333	2_0173	Chr 2H	50.52	21	3.89442	LOC_Os03g04260.1	glutathione S-transferase
gb_UNIGENE1424	2_0173	Chr 2H	50.52	24.7	3.82462	LOC_Os12g42876.2	5-methyltetrahydropteroyltriglutamate--homocysteine methyltransferase
gb_UNIGENE5784	2_0173	Chr 2H	50.52	20.8	3.68408	LOC_Os03g02670.2	solute carrier family 35 member B3
gb_UNIGENE7934	2_0173	Chr 2H	50.52	19.1	3.68408	LOC_Os03g04110.2	receptor-like GPI-anchored 2
gb_UNIGENE4676	2_0173	Chr 2H	50.52	19.6	3.64875	LOC_Os02g08100.1	4-coumarate--CoA ligase 1
gb_UNIGENE11240	2_0173	Chr 2H	50.52	17.4	3.34516	LOC_Os01g42234.1	amino-acid permease C584.13
gb_UNIGENE16393	2_0173	Chr 2H	50.52	21.2	3.32711	LOC_Os01g72240.1	uridine 5-monophosphate synthase
gb_UNIGENE631	2_0173	Chr 2H	50.52	20.6	3.30905	LOC_Os06g04620.1	GDP-mannose 4,6 dehydratase 2
gb_UNIGENE3638	2_0173	Chr 2H	50.52	21.3	3.16378	LOC_Os11g31540.1	BRASSINOSTEROID INSENSITIVE 1-associated receptor kinase 1 precursor
gb_UNIGENE20189	2_0173	Chr 2H	50.52	14.9	2.94331	hit not found	no description
gb_UNIGENE18841	2_0173	Chr 2H	50.52	13.9	2.75718	LOC_Os01g61044.2	amino acid-polyamine transporter
gb_UNIGENE7933	2_0173	Chr 2H	50.52	18.3	2.73845	LOC_Os03g04110.1	receptor-like GPI-anchored 2
gb_UNIGENE21914	2_0173	Chr 2H	50.52	15.5	2.73845	LOC_Os03g21380.2	calcium-binding CAST
gb_UNIGENE15147	2_0173	Chr 2H	50.52	14.3	2.71969	LOC_Os07g49520.1	2-oxoglutarate dehydrogenase E1 component, mitochondrial precursor
gb_UNIGENE17518	2_0173	Chr 2H	50.52	13.8	2.70091	LOC_Os06g04900.1	hexose carrier HEX6
gb_UNIGENE1560	2_0173	Chr 2H	50.52	19.8	2.68211	LOC_Os04g32950.1	calnexin homolog precursor
gb_UNIGENE5805	2_0173	Chr 2H	50.52	14.1	2.58775	LOC_Os01g63210.1	expressed protein
gb_UNIGENE9575	2_0173	Chr 2H	50.52	14.2	2.56881	LOC_Os04g57200.1	metal ion binding protein
gb_UNIGENE13530	2_0173	Chr 2H	50.52	14.5	2.47377	LOC_Os01g17390.1	cyclin-like F-box
gb_UNIGENE2115	1_1073	Chr 2H	52.27	77.5	23.5355	LOC_Os07g48010.1	peroxidase 2 precursor
gb_UNIGENE1791	1_0296	Chr 2H	53.2	26.6	4.27283	LOC_Os11g26850.2	adenosylhomocysteinase
gb_UNIGENE9197	1_0296	Chr 2H	53.2	19.3	3.71934	LOC_Os06g12150.1	shikimate kinase, chloroplast precursor
gb_UNIGENE7354	1_0296	Chr 2H	53.2	17.9	2.90626	LOC_Os05g26660.1	expressed protein
gb_UNIGENE1794	1_0296	Chr 2H	53.2	18.6	2.86913	LOC_Os11g26850.2	adenosylhomocysteinase
gb_UNIGENE1269	1_0296	Chr 2H	53.2	15.9	2.56881	LOC_Os01g22010.3	S-adenosylmethionine synthetase 1
gb_UNIGENE639	2_1338	Chr 2H	61.79	20.3	3.9292	hit not found	no description
gb_UNIGENE17817	2_1338	Chr 2H	61.79	19.8	3.50662	LOC_Os07g08030.1	ribose-5-phosphate isomerase
gb_UNIGENE11540	2_1338	Chr 2H	61.79	15.9	2.94331	LOC_Os06g21250.1	glycine-rich cell wall structural precursor
gb_UNIGENE11541	2_1338	Chr 2H	61.79	14.7	2.66328	LOC_Os06g21210.1	glycine-rich cell wall structural precursor
gb_UNIGENE15047	1_1061	Chr 2H	69.02	23.8	4.59243	LOC_Os02g04810.1	auxin response factor 2
gb_UNIGENE10292	1_1061	Chr 2H	69.02	18.6	3.14553	LOC_Os09g17630.1	receptor-like kinase 2
gb_UNIGENE25812	1_1061	Chr 2H	69.02	16	2.90626	LOC_Os06g51170.1	serine/threonine-kinase Cx32, chloroplast precursor
gb_UNIGENE15548	1_1054	Chr 2H	73.5	67.8	17.3467	LOC_Os05g25210.1	expressed protein
gb_UNIGENE4696	1_1054	Chr 2H	73.5	37.1	7.43185	LOC_Os02g53790.2	uridylate kinase
gb_UNIGENE18116	1_1054	Chr 2H	73.5	34	5.71655	LOC_Os07g35560.3	hydrolase, hydrolyzing O-glycosyl compounds
gb_UNIGENE24256	1_1054	Chr 2H	73.5	32.7	5.56083	LOC_Os01g60700.2	serine/threonine-kinase NAK
gb_UNIGENE15336	1_1054	Chr 2H	73.5	31.4	5.35604	LOC_Os04g01310.1	serine/threonine-kinase receptor precursor
gb_UNIGENE15413	1_1054	Chr 2H	73.5	28.4	4.97077	LOC_Os03g08720.1	agmatine coumaroyltransferase
gb_UNIGENE20431	1_1054	Chr 2H	73.5	30.3	4.72507	LOC_Os01g06060.1	gibberellin receptor GID1L2
gb_UNIGENE22130	1_1054	Chr 2H	73.5	25.9	4.35757	LOC_Os05g49900.1	fatty acid elongase
gb_UNIGENE13350	1_1054	Chr 2H	73.5	27.7	4.23881	LOC_Os01g71340.1	glucan endo-1,3-beta-glucosidase, acidic isoform precursor
gb_UNIGENE20058	1_1054	Chr 2H	73.5	21	4.06756	LOC_Os02g48980.1	GPI-anchored protein
gb_UNIGENE2148	1_1054	Chr 2H	73.5	31.5	3.99853	LOC_Os03g55070.2	UDP-glucose 6-dehydrogenase
gb_UNIGENE11773	1_1054	Chr 2H	73.5	20.5	3.8421	hit not found	no description
gb_UNIGENE5883	1_1054	Chr 2H	73.5	23.5	3.82462	LOC_Os04g59520.1	phosphoribosylanthranilate transferase
gb_UNIGENE18361	1_1054	Chr 2H	73.5	19.5	3.77207	LOC_Os01g50100.1	multidrug resistance 4
gb_UNIGENE15773	1_1054	Chr 2H	73.5	29.8	3.5956	LOC_Os06g44190.1	expressed protein
gb_UNIGENE21786	1_1054	Chr 2H	73.5	23	3.50662	LOC_Os01g49580.1	kinase domain containing protein
gb_UNIGENE4593	1_1054	Chr 2H	73.5	21.4	3.50662	LOC_Os05g50810.1	calcium-dependent kinase, isoform 2
gb_UNIGENE2169	1_1054	Chr 2H	73.5	19.4	3.47088	LOC_Os03g02514.2	catalytic/ hydrolase
gb_UNIGENE15608	1_1054	Chr 2H	73.5	26	3.45298	LOC_Os02g03270.1	DNA binding protein
gb_UNIGENE20782	1_1054	Chr 2H	73.5	22.7	3.43506	LOC_Os10g04730.1	protein kinase
gb_UNIGENE4391	1_1054	Chr 2H	73.5	24	3.34516	hit not found	no description
gb_UNIGENE11623	1_1054	Chr 2H	73.5	18.8	3.30905	LOC_Os08g04540.1	aromatic-L-amino-acid decarboxylase
gb_UNIGENE14075	1_1054	Chr 2H	73.5	24.9	3.10895	LOC_Os05g41580.1	calcium-transporting ATPase 4, plasma membrane-type
gb_UNIGENE16761	1_1054	Chr 2H	73.5	19.2	2.90626	LOC_Os01g11340.1	CYP710A1
gb_UNIGENE16892	1_1054	Chr 2H	73.5	18.5	2.90626	LOC_Os03g08880.1	ATPUP3
gb_UNIGENE9679	1_1054	Chr 2H	73.5	17.3	2.90626	LOC_Os09g34190.1	acyl-coenzyme A thioesterase 9, mitochondrial precursor.
gb_UNIGENE7378	1_1054	Chr 2H	73.5	17	2.90626	LOC_Os05g11900.1	expressed protein
gb_UNIGENE24211	1_1054	Chr 2H	73.5	16.7	2.90626	LOC_Os03g30890.2	S-locus-like receptor kinase
gb_UNIGENE19699	1_1054	Chr 2H	73.5	20.3	2.88771	LOC_Os05g47650.1	DNA-binding RAV1
gb_UNIGENE2888	1_1054	Chr 2H	73.5	17.7	2.8319	LOC_Os05g09440.1	NADP-dependent malic enzyme, chloroplast precursor
gb_UNIGENE15786	1_1054	Chr 2H	73.5	26.3	2.7759	LOC_Os09g35940.1	cytochrome P450 78A3
gb_UNIGENE6008	1_1054	Chr 2H	73.5	17	2.73845	LOC_Os10g38140.1	glutathione S-transferase GSTU6
gb_UNIGENE12524	1_1054	Chr 2H	73.5	18.6	2.64443	LOC_Os02g56010.1	anthocyanidin 3-O-glucosyltransferase, putative
gb_UNIGENE2595	1_1054	Chr 2H	73.5	20.6	2.60667	LOC_Os09g17840.1	transport Sec61 alpha subunit isoform 2
gb_UNIGENE9663	1_1054	Chr 2H	73.5	14.8	2.60667	hit not found	no description
gb_UNIGENE9196	1_1054	Chr 2H	73.5	13.8	2.53086	LOC_Os06g12150.2	shikimate kinase, chloroplast precursor
gb_UNIGENE3947	1_1054	Chr 2H	73.5	19.5	2.51186	LOC_Os12g43380.1	thaumatin-like precursor
gb_UNIGENE2918	1_1054	Chr 2H	73.5	16.9	2.51186	LOC_Os05g29990.1	UDP-glucuronic acid decarboxylase 1
gb_UNIGENE4056	1_1054	Chr 2H	73.5	19	2.47377	LOC_Os12g43430.1	thaumatin-like precursor
gb_UNIGENE5427	1_1054	Chr 2H	73.5	19	2.45469	LOC_Os04g54200.1	diacylglycerol kinase
gb_UNIGENE25955	1_1054	Chr 2H	73.5	16.7	2.43559	LOC_Os01g70080.1	NB-ARC domain containing protein
gb_UNIGENE19086	1_1054	Chr 2H	73.5	13.6	2.43559	LOC_Os06g22330.1	expressed protein
gb_UNIGENE20639	1_0638	Chr 2H	76.3	39	7.89696	LOC_Os01g41750.1	leucine-rich repeat receptor kinase EXS precursor
gb_UNIGENE24322	1_0638	Chr 2H	76.3	30.4	6.00822	LOC_Os06g19370.2	embryogenesis transmembrane protein
gb_UNIGENE26172	1_0638	Chr 2H	76.3	14.1	2.68211	LOC_Os03g61060.2	receptor kinase TMK1 precursor
gb_UNIGENE5487	1_0638	Chr 2H	76.3	16.5	2.66328	LOC_Os03g48626.2	expressed protein
gb_UNIGENE3886	1_0638	Chr 2H	76.3	15.4	2.60667	LOC_Os03g61960.1	ferredoxin-3, chloroplast precursor
gb_UNIGENE15476	1_1272	Chr 2H	81.13	41.4	7.81588	LOC_Os07g35390.1	serine/threonine kinase-like protein
gb_UNIGENE13986	1_1272	Chr 2H	81.13	30	4.37447	LOC_Os01g42380.1	PDR5-like ABC transporter
gb_UNIGENE10898	1_1272	Chr 2H	81.13	26.8	4.37447	LOC_Os02g13380.1	early nodulin 93
gb_UNIGENE11768	1_1272	Chr 2H	81.13	19.8	3.8421	LOC_Os01g52530.1	ribose-phosphate pyrophosphokinase 3
gb_UNIGENE22370	1_1272	Chr 2H	81.13	23.7	3.73693	LOC_Os03g57310.1	syntaxin 121
gb_UNIGENE16910	1_1272	Chr 2H	81.13	18.9	3.66643	LOC_Os04g05980.1	transposon protein, CACTA, En/Spm sub-class
gb_UNIGENE8087	1_1272	Chr 2H	81.13	21.5	3.63106	LOC_Os02g04840.1	ARA1
gb_UNIGENE10115	1_1272	Chr 2H	81.13	21.5	3.43506	LOC_Os06g42560.3	tryptophan synthase beta chain 2
gb_UNIGENE1637	1_1272	Chr 2H	81.13	19.3	3.39916	LOC_Os01g71670.1	glucan endo-1,3-beta-glucosidase GII precursor
gb_UNIGENE94	1_1272	Chr 2H	81.13	23.6	3.29097	LOC_Os11g05730.1	histone H3
gb_UNIGENE20556	1_1272	Chr 2H	81.13	18.1	3.21841	LOC_Os12g32190.1	expressed protein
gb_UNIGENE20239	1_1272	Chr 2H	81.13	18.2	3.09064	LOC_Os07g42740.1	calmodulin binding protein
gb_UNIGENE7171	1_1272	Chr 2H	81.13	16.8	3.01715	LOC_Os10g38710.1	glutathione S-transferase GSTU6
gb_UNIGENE23697	1_1272	Chr 2H	81.13	17	2.85052	LOC_Os01g61080.1	OsWRKY24 - Superfamily of rice TFs having WRKY and zinc finger domains
gb_UNIGENE10756	1_1272	Chr 2H	81.13	16	2.7759	LOC_Os03g05920.1	monooxygenase
gb_UNIGENE4389	1_1272	Chr 2H	81.13	19.8	2.68211	LOC_Os11g44870.2	expressed protein
gb_UNIGENE2387	1_1272	Chr 2H	81.13	18.1	2.62556	LOC_Os06g01400.1	glycyl-tRNA synthetase 2, chloroplast/mitochondrial precursor
gb_UNIGENE12751	1_1272	Chr 2H	81.13	14.8	2.45469	LOC_Os01g72690.2	NAD kinase 1
gb_UNIGENE12124	2_0748	Chr 2H	82.05	70.4	19.3421	LOC_Os07g41410.1	EGG APPARATUS-1 protein
gb_UNIGENE11836	2_0748	Chr 2H	82.05	35.5	5.93199	LOC_Os11g07440.1	neutral/alkaline invertase
gb_UNIGENE13161	2_0748	Chr 2H	82.05	24.6	4.75805	LOC_Os05g46040.1	phosphatase 2C ABI2
gb_UNIGENE14426	2_0748	Chr 2H	82.05	22.6	3.36318	LOC_Os09g25150.3	dihydroflavonol-4-reductase
gb_UNIGENE19751	2_0748	Chr 2H	82.05	19.1	2.98027	LOC_Os08g39870.1	non-cyanogenic beta-glucosidase precursor
gb_UNIGENE16311	1_0330	Chr 2H	85.54	31.1	5.71655	LOC_Os08g08230.1	kinesin-like protein
gb_UNIGENE11792	1_0330	Chr 2H	85.54	22.2	3.18201	LOC_Os01g16750.1	disulfide oxidoreductase/ monooxygenase/ oxidoreductase
gb_UNIGENE1795	1_0012	Chr 2H	86.4	88.3	33.7816	LOC_Os04g43800.1	phenylalanine ammonia-lyase
gb_UNIGENE6958	1_0012	Chr 2H	86.4	85.6	30.4299	LOC_Os07g35260.1	serine/threonine kinase-like protein
gb_UNIGENE20838	1_0012	Chr 2H	86.4	64.2	16.1931	LOC_Os01g26390.1	ATP binding protein
gb_UNIGENE333	1_0012	Chr 2H	86.4	44.4	9.28876	LOC_Os11g14220.2	tubulin alpha-3 chain
gb_UNIGENE1138	1_0012	Chr 2H	86.4	43.7	9.28876	LOC_Os01g05970.1	core histone H2A/H2B/H3/H4 family protein
gb_UNIGENE1147	1_0012	Chr 2H	86.4	30.5	5.9167	LOC_Os01g05970.1	core histone H2A/H2B/H3/H4 family protein
gb_UNIGENE6920	1_0012	Chr 2H	86.4	32.7	5.5921	LOC_Os04g32920.5	potassium transporter 1
gb_UNIGENE14233	1_0012	Chr 2H	86.4	21.3	4.01582	LOC_Os01g03180.1	pr5
gb_UNIGENE3635	1_0012	Chr 2H	86.4	21.3	3.34516	LOC_Os11g31540.1	BRASSINOSTEROID INSENSITIVE 1-associated receptor kinase 1 precursor
gb_UNIGENE4054	1_0012	Chr 2H	86.4	17.5	3.20022	LOC_Os12g43430.1	thaumatin-like precursor
gb_UNIGENE5874	1_0474	Chr 2H	87.27	63.8	16.1852	LOC_Os04g34610.1	expressed protein
gb_UNIGENE17916	1_0474	Chr 2H	87.27	25	3.99853	LOC_Os08g28240.1	crocetin dialdehyde
gb_UNIGENE5942	1_0474	Chr 2H	87.27	21.3	3.41712	LOC_Os04g44870.1	elicitor-responsive 3
gb_UNIGENE2170	1_0474	Chr 2H	87.27	19.3	3.29097	LOC_Os06g29730.1	expressed protein
gb_UNIGENE17399	1_0474	Chr 2H	87.27	18.1	3.16378	LOC_Os05g01470.3	methionine S-methyltransferase
gb_UNIGENE11129	1_0099	Chr 2H	88.13	12.9	2.47377	LOC_Os07g42250.1	strictosidine synthase 1 precursor
gb_UNIGENE14534	1_0035	Chr 2H	92.43	87.9	33.1968	LOC_Os08g05620.1	cytochrome P450 89A2
gb_UNIGENE8961	1_0035	Chr 2H	92.43	74.3	21.2955	LOC_Os11g06720.1	abscisic stress ripening 2
gb_UNIGENE803	1_0035	Chr 2H	92.43	35.6	6.77973	LOC_Os03g51600.3	tubulin alpha-3 chain
gb_UNIGENE21643	1_0035	Chr 2H	92.43	15.9	3.0723	LOC_Os03g04570.1	peptide transporter PTR2
gb_UNIGENE4998	1_0035	Chr 2H	92.43	15.4	3.01715	LOC_Os01g02800.1	receptor-like kinase ARK1AS
gb_UNIGENE8863	1_0035	Chr 2H	92.43	17.8	2.86913	LOC_Os09g10910.3	fiber Fb34
gb_UNIGENE6082	1_1121	Chr 2H	98.88	26.5	5.14853	LOC_Os03g51430.2	expressed protein
gb_UNIGENE13825	1_1121	Chr 2H	98.88	17.5	3.41712	LOC_Os06g02019.1	cytochrome P450 88A1
gb_UNIGENE8287	1_1121	Chr 2H	98.88	15.9	3.03555	LOC_Os01g36390.1	DNA replication licensing factor mcm4
gb_UNIGENE5260	1_1121	Chr 2H	98.88	15.3	2.85052	LOC_Os03g47610.8	thiamine biosynthesis thiC
gb_UNIGENE9898	1_1121	Chr 2H	98.88	14.8	2.71969	LOC_Os01g22954.1	SCPL33
gb_UNIGENE4326	1_0545	Chr 2H	101.04	52.6	11.8426	LOC_Os04g41680.1	endochitinase A precursor
gb_UNIGENE4324	1_0545	Chr 2H	101.04	42	8.78761	LOC_Os04g41680.1	endochitinase A precursor
gb_UNIGENE5920	1_0545	Chr 2H	101.04	25	4.82381	LOC_Os01g70200.1	secondary cell wall-related glycosyltransferase family 47
gb_UNIGENE5919	1_0545	Chr 2H	101.04	15.4	3.01715	LOC_Os01g70200.1	secondary cell wall-related glycosyltransferase family 47
gb_UNIGENE6993	1_0407	Chr 2H	105.38	88.3	33.8201	LOC_Os10g38950.1	OsMPK4 - putative MAPK based on amino acid sequence homology
gb_UNIGENE8200	1_0407	Chr 2H	105.38	14.2	2.75718	LOC_Os08g23150.1	indole-3-glycerol phosphate synthase, chloroplast precursor
gb_UNIGENE13990	2_0667	Chr 2H	107.21	14.9	2.54985	LOC_Os03g47060.1	expressed protein
gb_UNIGENE6701	2_0419	Chr 2H	110.26	21	4.06756	hit not found	no description
gb_UNIGENE26021	2_0419	Chr 2H	110.26	21.1	3.91182	LOC_Os04g44340.1	expressed protein
gb_UNIGENE13848	2_0419	Chr 2H	110.26	20.4	3.73693	LOC_Os01g58270.1	cucumisin precursor
gb_UNIGENE6699	2_0419	Chr 2H	110.26	15	2.94331	hit not found	no description
gb_UNIGENE12316	1_0196	Chr 2H	115.78	62.6	15.5787	LOC_Os04g43650.2	L-allo-threonine aldolase
gb_UNIGENE26522	1_0196	Chr 2H	115.78	24.2	4.6257	LOC_Os12g09739.1	pollen signalling with adenylyl cyclase activity
gb_UNIGENE7789	1_0196	Chr 2H	115.78	21.3	2.70091	LOC_Os05g48890.1	fasciclin-like arabinogalactan 7 precursor
gb_UNIGENE1799	2_0489	Chr 2H	117.51	87.8	33.0895	LOC_Os04g43800.1	phenylalanine ammonia-lyase
gb_UNIGENE1800	2_0489	Chr 2H	117.51	81.8	26.8788	LOC_Os04g43800.1	phenylalanine ammonia-lyase
gb_UNIGENE13177	2_0489	Chr 2H	117.51	57.6	13.6969	LOC_Os04g43824.1	expressed protein
gb_UNIGENE23526	2_0489	Chr 2H	117.51	33.7	6.7942	LOC_Os04g45290.1	beta-fructofuranosidase 1 precursor
gb_UNIGENE7133	2_0489	Chr 2H	117.51	25.2	4.84021	LOC_Os05g07680.2	CENP-E like kinetochore protein
gb_UNIGENE19809	2_0489	Chr 2H	117.51	22.7	3.41712	LOC_Os03g44810.3	expressed protein
gb_UNIGENE5164	2_0489	Chr 2H	117.51	15.9	3.09064	LOC_Os03g18130.1	asparagine synthetase
gb_UNIGENE17750	2_0489	Chr 2H	117.51	17.1	3.05393	LOC_Os03g57740.1	blue copper precursor, putative
gb_UNIGENE12959	2_0489	Chr 2H	117.51	15.1	2.88771	LOC_Os02g47420.3	pollen-specific kinase partner protein
gb_UNIGENE15816	1_0475	Chr 2H	130.26	58.9	14.1009	hit not found	no description
gb_UNIGENE17408	1_0475	Chr 2H	130.26	36.4	6.92382	LOC_Os09g36320.1	serine/threonine-kinase NAK
gb_UNIGENE22773	1_0475	Chr 2H	130.26	24	4.20471	LOC_Os06g41560.1	receptor-like kinase
gb_UNIGENE16998	1_0475	Chr 2H	130.26	17.8	3.39916	LOC_Os03g57450.1	calcium-dependent kinase, isoform AK1
gb_UNIGENE2143	1_0475	Chr 2H	130.26	17.5	3.27286	hit not found	no description
gb_UNIGENE5236	1_0475	Chr 2H	130.26	15.5	2.86913	LOC_Os07g48510.1	thioredoxin-like 1
gb_UNIGENE14715	1_0475	Chr 2H	130.26	14.6	2.53086	LOC_Os03g10640.1	calcium-transporting ATPase 2, plasma membrane-type
gb_UNIGENE11212	1_0936	Chr 2H	131.12	56.8	13.3774	LOC_Os04g49194.1	naringenin, 2-oxoglutarate 3-dioxygenase
gb_UNIGENE15211	1_0969	Chr 2H	132.29	29.5	5.18064	LOC_Os01g16450.1	peroxidase 24 precursor
gb_UNIGENE11920	1_0969	Chr 2H	132.29	14.9	2.7759	hit not found	no description
gb_UNIGENE3380	1_0969	Chr 2H	132.29	13.3	2.58775	LOC_Os01g42860.1	subtilisin-chymotrypsin inhibitor 2
gb_UNIGENE7450	1_0214	Chr 2H	136.88	18.7	3.27286	LOC_Os09g26370.1	expressed protein
gb_UNIGENE2988	2_1007	Chr 2H	141.01	27.9	4.98702	LOC_Os04g01710.1	cysteine proteinase At4g11310 precursor
gb_UNIGENE8653	2_1007	Chr 2H	141.01	18.6	3.29097	LOC_Os09g24590.1	expressed protein
gb_UNIGENE23169	2_1007	Chr 2H	141.01	24.3	2.98027	LOC_Os03g30250.1	phytochelatin synthetase-like conserved region family protein
gb_UNIGENE3243	2_1007	Chr 2H	141.01	20.4	2.75718	LOC_Os02g14430.1	peroxidase 68 precursor
gb_UNIGENE2877	1_0649	Chr 2H	141.87	28.3	5.05182	LOC_Os10g40720.1	beta-expansin 1a precursor
gb_UNIGENE11919	1_0649	Chr 2H	141.87	17.2	3.29097	hit not found	no description
gb_UNIGENE9200	1_0649	Chr 2H	141.87	21.5	2.49282	LOC_Os05g31750.1	annexin-like RJ4
gb_UNIGENE1326	1_0731	Chr 2H	164.47	54.2	12.3475	hit not found	no description
gb_UNIGENE5058	1_0731	Chr 2H	164.47	20.2	3.78961	LOC_Os09g36680.1	ribonuclease 3 precursor
gb_UNIGENE5059	1_0731	Chr 2H	164.47	20.7	3.57785	LOC_Os09g36680.1	ribonuclease 3 precursor
gb_UNIGENE13847	1_0731	Chr 2H	164.47	16.6	2.90626	LOC_Os01g58270.1	cucumisin precursor
gb_UNIGENE9032	2_1396	Chr 2H	165.15	14.2	2.7759	hit not found	no description
gb_UNIGENE2475	1_0429	Chr 2H	167.74	19.7	3.25473	LOC_Os01g42520.1	expressed protein
gb_UNIGENE2474	1_0429	Chr 2H	167.74	15	2.81326	LOC_Os01g42520.1	expressed protein
gb_UNIGENE19845	2_1220	Chr 2H	175.2	71.1	19.6628	LOC_Os02g40200.2	receptor-like kinase precursor
gb_UNIGENE18399	2_1220	Chr 2H	175.2	69.9	19.0806	LOC_Os02g28970.1	expressed protein
gb_UNIGENE22023	2_1220	Chr 2H	175.2	59	14.1461	LOC_Os08g32060.1	spotted leaf 11
gb_UNIGENE15587	2_1220	Chr 2H	175.2	14.2	2.66328	LOC_Os02g16590.1	transposon protein, CACTA, En/Spm sub-class
gb_UNIGENE4062	2_0511	Chr 2H	176.37	17.3	3.32711	LOC_Os04g49680.1	expressed protein
gb_UNIGENE11623	1_0656	Chr 2H	188.35	46.2	9.90528	LOC_Os08g04540.1	aromatic-L-amino-acid decarboxylase
gb_UNIGENE24409	1_0656	Chr 2H	188.35	18.7	2.68211	LOC_Os06g15760.1	aspartic proteinase Asp1 precursor
gb_UNIGENE10115	1_0656	Chr 2H	188.35	16.2	2.62556	LOC_Os06g42560.3	tryptophan synthase beta chain 2
gb_UNIGENE4678	1_0656	Chr 2H	188.35	15.2	2.62556	LOC_Os04g40150.1	acetylglucosaminyltransferase/ transferase, transferring glycosyl groups
gb_UNIGENE16761	1_0656	Chr 2H	188.35	12.9	2.47377	LOC_Os01g11340.1	CYP710A1
gb_UNIGENE15634	2_0715	Chr 2H	197.38	70.2	19.1201	LOC_Os04g12980.1	indole-3-acetate beta-glucosyltransferase
gb_UNIGENE14031	1_0625	Chr 2H	206	14.2	2.70091	LOC_Os02g42150.2	OsWAK14 - OsWAK receptor-like kinase
gb_UNIGENE5428	1_0566	Chr 2H	206.93	74.3	21.2955	LOC_Os04g54200.1	diacylglycerol kinase
gb_UNIGENE3514	1_0566	Chr 2H	206.93	30.8	5.84002	LOC_Os04g54280.1	retrotransposon protein, putative, unclassified
gb_UNIGENE12910	1_0315	Chr 2H	208.45	83.4	28.3121	LOC_Os09g08190.1	flavonol 4-sulfotransferase
gb_UNIGENE18901	1_0714	Chr 2H	211.91	17.5	3.39916	LOC_Os05g11990.1	electron transporter
gb_UNIGENE15046	1_0714	Chr 2H	211.91	15.3	2.90626	LOC_Os03g02240.1	AT-GTL1
gb_UNIGENE5427	1_0714	Chr 2H	211.91	16.1	2.86913	LOC_Os04g54200.1	diacylglycerol kinase
gb_UNIGENE24335	1_0714	Chr 2H	211.91	13.8	2.73845	hit not found	no description
gb_UNIGENE4346	1_0714	Chr 2H	211.91	13.3	2.64443	LOC_Os02g09490.1	cinnamyl alcohol dehydrogenase
gb_UNIGENE15108	2_0293	Chr 2H	218.86	16.5	2.60667	LOC_Os04g42100.1	peroxidase 18 precursor
gb_UNIGENE4405	2_0293	Chr 2H	218.86	13	2.54985	LOC_Os12g36830.1	pathogenesis-related 10
gb_UNIGENE9950	2_1436	Chr 2H	223.07	29.3	5.29248	LOC_Os01g11760.1	GDSL-like Lipase/Acylhydrolase family protein
gb_UNIGENE18290	2_1436	Chr 2H	223.07	17.4	3.34516	hit not found	no description
gb_UNIGENE19445	2_1099	Chr 2H	231.67	64.7	16.5381	LOC_Os04g24290.1	protein kinase
gb_UNIGENE22199	2_1099	Chr 2H	231.67	57.5	13.6969	LOC_Os04g23700.1	ATP binding protein
gb_UNIGENE19684	2_1099	Chr 2H	231.67	13.1	2.60667	LOC_Os10g35950.1	10-deacetylbaccatin III 10-O-acetyltransferase
gb_UNIGENE2990	2_0797	Chr 3H	3.62	36.9	7.57009	LOC_Os10g39680.1	acidic endochitinase Q precursor
gb_UNIGENE1637	2_0797	Chr 3H	3.62	29.7	5.88608	LOC_Os01g71670.1	glucan endo-1,3-beta-glucosidase GII precursor
gb_UNIGENE2790	2_0797	Chr 3H	3.62	28.8	5.67	LOC_Os12g43490.1	alpha-amylase/trypsin inhibitor
gb_UNIGENE2211	2_0797	Chr 3H	3.62	27.5	5.40354	LOC_Os01g28500.1	pathogenesis-related PRMS precursor
gb_UNIGENE6521	2_0797	Chr 3H	3.62	27.5	5.38772	hit not found	no description
gb_UNIGENE9742	2_0797	Chr 3H	3.62	25.7	4.87295	LOC_Os01g67190.1	ribonuclease 2 precursor
gb_UNIGENE22849	2_0797	Chr 3H	3.62	25.2	4.82381	hit not found	no description
gb_UNIGENE813	2_0797	Chr 3H	3.62	23	4.45866	LOC_Os06g29730.1	expressed protein
gb_UNIGENE16098	2_0797	Chr 3H	3.62	21.5	4.11913	LOC_Os02g38970.2	expressed protein
gb_UNIGENE5337	2_0797	Chr 3H	3.62	20.8	3.82462	LOC_Os08g37874.1	oxidoreductase
gb_UNIGENE2163	2_0797	Chr 3H	3.62	18.9	3.63106	LOC_Os06g29730.1	expressed protein
gb_UNIGENE5607	2_0797	Chr 3H	3.62	17.3	3.38118	LOC_Os01g14590.1	pathogen-related protein
gb_UNIGENE22417	2_0797	Chr 3H	3.62	17.3	3.32711	LOC_Os01g55974.2	deoxycytidylate deaminase
gb_UNIGENE24041	2_0797	Chr 3H	3.62	17.2	3.32711	LOC_Os01g59100.1	cytokinin-N-glucosyltransferase 1
gb_UNIGENE5974	2_0797	Chr 3H	3.62	16.9	3.27286	hit not found	no description
gb_UNIGENE2243	2_0797	Chr 3H	3.62	17	3.20022	LOC_Os01g04040.1	Bowman-Birk type wound-induced proteinase inhibitor WIP1 precursor, putative
gb_UNIGENE7001	2_0797	Chr 3H	3.62	17.4	3.05393	LOC_Os06g51060.1	basic endochitinase 1 precursor
gb_UNIGENE3886	2_0797	Chr 3H	3.62	14.9	2.9248	LOC_Os03g61960.1	ferredoxin-3, chloroplast precursor
gb_UNIGENE9575	2_0797	Chr 3H	3.62	15.9	2.88771	LOC_Os04g57200.1	metal ion binding protein
gb_UNIGENE6008	2_0797	Chr 3H	3.62	15.5	2.79459	LOC_Os10g38140.1	glutathione S-transferase GSTU6
gb_UNIGENE9764	2_0797	Chr 3H	3.62	16.1	2.7759	LOC_Os10g38710.1	glutathione S-transferase GSTU6
gb_UNIGENE7751	2_0797	Chr 3H	3.62	14.1	2.70091	LOC_Os01g03030.1	alanyl-tRNA synthetase
gb_UNIGENE5378	2_0797	Chr 3H	3.62	13.9	2.68211	LOC_Os09g12600.1	triose phosphate/phosphate translocator, non-green plastid,chloroplast precursor
gb_UNIGENE16529	2_0797	Chr 3H	3.62	13.8	2.56881	hit not found	no description
gb_UNIGENE4213	2_0797	Chr 3H	3.62	13	2.56881	LOC_Os02g42450.1	ripening-related 2 precursor
gb_UNIGENE19902	2_0159	Chr 3H	4.46	36.6	7.43185	hit not found	no description
gb_UNIGENE3018	2_0159	Chr 3H	4.46	21	3.82462	LOC_Os03g48780.1	oxalate oxidase 2 precursor
gb_UNIGENE4997	1_0173	Chr 3H	8.88	86.8	31.9137	LOC_Os01g02390.1	TAK14
gb_UNIGENE4998	1_0173	Chr 3H	8.88	49.9	10.8817	LOC_Os01g02800.1	receptor-like kinase ARK1AS
gb_UNIGENE16700	1_0173	Chr 3H	8.88	35.5	7.2081	LOC_Os01g24420.1	expressed protein
gb_UNIGENE12046	1_0173	Chr 3H	8.88	34.5	6.93816	LOC_Os07g03710.1	pathogenesis-related PRB1-3 precursor
gb_UNIGENE2210	1_0173	Chr 3H	8.88	31.7	6.33929	LOC_Os01g28500.1	pathogenesis-related PRMS precursor
gb_UNIGENE4054	1_0173	Chr 3H	8.88	28.1	5.4981	LOC_Os12g43430.1	thaumatin-like precursor
gb_UNIGENE6576	1_0173	Chr 3H	8.88	23.4	4.5424	LOC_Os11g37950.1	win2 precursor
gb_UNIGENE2576	1_0173	Chr 3H	8.88	25	4.15342	LOC_Os05g06430.2	OsPDIL2-1 - Oryza sativa disulfide isomerase
gb_UNIGENE5687	1_0173	Chr 3H	8.88	19.8	3.82462	LOC_Os05g10670.1	zinc finger C-x8-C-x5-C-x3-H type family protein
gb_UNIGENE5784	1_0173	Chr 3H	8.88	20.2	3.75451	LOC_Os03g02670.2	solute carrier family 35 member B3
gb_UNIGENE4056	1_0173	Chr 3H	8.88	17	3.03555	LOC_Os12g43430.1	thaumatin-like precursor
gb_UNIGENE4414	1_0173	Chr 3H	8.88	15.9	3.03555	LOC_Os10g36170.1	nonspecific lipid-transfer precursor
gb_UNIGENE15147	1_0173	Chr 3H	8.88	15.8	2.99872	LOC_Os07g49520.1	2-oxoglutarate dehydrogenase E1 component, mitochondrial precursor
gb_UNIGENE13350	1_0173	Chr 3H	8.88	14.1	2.7759	LOC_Os01g71340.1	glucan endo-1,3-beta-glucosidase, acidic isoform precursor
gb_UNIGENE4413	1_0173	Chr 3H	8.88	14.1	2.71969	hit not found	no description
gb_UNIGENE11240	1_0173	Chr 3H	8.88	12.5	2.47377	LOC_Os01g42234.1	amino-acid permease C584.13
gb_UNIGENE2550	1_0173	Chr 3H	8.88	12.6	2.45469	LOC_Os11g37950.1	win2 precursor
gb_UNIGENE5000	1_1005	Chr 3H	12.65	92.5	40.7152	LOC_Os01g02800.1	receptor-like kinase ARK1AS	eQTL hotspot 2
gb_UNIGENE9351	1_1005	Chr 3H	12.65	67.3	17.7537	LOC_Os01g02920.1	glycosyltransferase	eQTL hotspot 2
gb_UNIGENE2214	1_1005	Chr 3H	12.65	39.5	8.15097	LOC_Os01g28500.1	pathogenesis-related PRMS precursor	eQTL hotspot 2
gb_UNIGENE2209	1_1005	Chr 3H	12.65	39.3	8.11113	LOC_Os01g28500.1	pathogenesis-related PRMS precursor	eQTL hotspot 2
gb_UNIGENE2212	1_1005	Chr 3H	12.65	33.1	6.63429	LOC_Os01g28500.1	pathogenesis-related PRMS precursor	eQTL hotspot 2
gb_UNIGENE15718	1_1005	Chr 3H	12.65	32.2	6.39873	LOC_Os06g46350.1	patatin-like phospholipase family protein	eQTL hotspot 2
gb_UNIGENE9352	1_1005	Chr 3H	12.65	31.3	6.06894	LOC_Os01g02920.1	glycosyltransferase	eQTL hotspot 2
gb_UNIGENE2442	1_1005	Chr 3H	12.65	26.5	5.19666	LOC_Os09g27830.1	OsPDIL2-3 - Oryza sativa disulfide isomerase	eQTL hotspot 2
gb_UNIGENE10743	1_1005	Chr 3H	12.65	25.4	4.97077	LOC_Os01g02350.1	receptor-like kinase ARK1AS	eQTL hotspot 2
gb_UNIGENE2119	1_1005	Chr 3H	12.65	23.1	4.50896	LOC_Os07g48050.1	peroxidase precursor	eQTL hotspot 2
gb_UNIGENE538	1_1005	Chr 3H	12.65	20.5	3.94656	LOC_Os10g34910.1	secretory protein	eQTL hotspot 2
gb_UNIGENE4273	1_1005	Chr 3H	12.65	19	3.63106	LOC_Os06g08032.1	flavonol synthase/flavanone 3-hydroxylase	eQTL hotspot 2
gb_UNIGENE2595	1_1005	Chr 3H	12.65	17.3	3.36318	LOC_Os09g17840.1	transport Sec61 alpha subunit isoform 2	eQTL hotspot 2
gb_UNIGENE17518	1_1005	Chr 3H	12.65	19.2	3.30905	LOC_Os06g04900.1	hexose carrier HEX6	eQTL hotspot 2
gb_UNIGENE7354	1_1005	Chr 3H	12.65	17.8	3.25473	LOC_Os05g26660.1	expressed protein	eQTL hotspot 2
gb_UNIGENE24190	1_1005	Chr 3H	12.65	19.5	3.23658	LOC_Os12g41530.1	protein kinase	eQTL hotspot 2
gb_UNIGENE5023	1_1005	Chr 3H	12.65	16.3	3.18201	LOC_Os10g28080.1	chitinase 1 precursor	eQTL hotspot 2
gb_UNIGENE4195	1_1005	Chr 3H	12.65	15.5	3.03555	LOC_Os11g39990.1	patatin T5 precursor	eQTL hotspot 2
gb_UNIGENE13632	1_1005	Chr 3H	12.65	15.1	2.9618	LOC_Os09g04339.1	expressed protein	eQTL hotspot 2
gb_UNIGENE9576	1_1005	Chr 3H	12.65	14.9	2.9248	LOC_Os04g57200.1	metal ion binding protein	eQTL hotspot 2
gb_UNIGENE13148	1_1005	Chr 3H	12.65	15.3	2.86913	LOC_Os09g35910.1	homeodomain-leucine zipper transcription factor TaHDZipI-1	eQTL hotspot 2
gb_UNIGENE972	1_1005	Chr 3H	12.65	14.1	2.73845	LOC_Os11g24070.1	nonspecific lipid-transfer 1 precursor	eQTL hotspot 2
gb_UNIGENE15603	1_1005	Chr 3H	12.65	14.1	2.68211	LOC_Os07g41200.1	expressed protein	eQTL hotspot 2
gb_UNIGENE10115	1_1005	Chr 3H	12.65	13.5	2.66328	LOC_Os06g42560.3	tryptophan synthase beta chain 2	eQTL hotspot 2
gb_UNIGENE18966	1_1005	Chr 3H	12.65	12.6	2.49282	LOC_Os06g10230.2	receptor-like kinase 5 precursor	eQTL hotspot 2
gb_UNIGENE13172	1_1005	Chr 3H	12.65	12.3	2.45469	LOC_Os03g06680.1	plant-specific domain TIGR01615 family protein	eQTL hotspot 2
gb_UNIGENE3533	2_1027	Chr 3H	13.51	23.5	4.50896	LOC_Os01g52690.1	DNA-directed RNA polymerase II largest subunit	eQTL hotspot 2
gb_UNIGENE10057	2_1027	Chr 3H	13.51	20.1	3.91182	LOC_Os01g70850.1	esterase PIR7B	eQTL hotspot 2
gb_UNIGENE14031	2_1027	Chr 3H	13.51	15.2	2.98027	LOC_Os02g42150.2	OsWAK14 - OsWAK receptor-like kinase	eQTL hotspot 2
gb_UNIGENE11939	1_0112	Chr 3H	16.2	27.4	5.3084	LOC_Os11g26190.1	expressed protein	eQTL hotspot 2
gb_UNIGENE2118	1_0112	Chr 3H	16.2	26.2	5.11636	LOC_Os07g48050.1	peroxidase precursor	eQTL hotspot 2
gb_UNIGENE8200	1_0112	Chr 3H	16.2	21.6	4.13628	LOC_Os08g23150.1	indole-3-glycerol phosphate synthase, chloroplast precursor	eQTL hotspot 2
gb_UNIGENE8402	1_0112	Chr 3H	16.2	20.4	3.96391	LOC_Os09g37100.1	phospholipase D delta	eQTL hotspot 2
gb_UNIGENE14077	1_0112	Chr 3H	16.2	20.9	3.91182	LOC_Os01g45110.1	cytokinin-O-glucosyltransferase 1	eQTL hotspot 2
gb_UNIGENE2787	1_0112	Chr 3H	16.2	19.8	3.77207	LOC_Os12g43490.1	alpha-amylase/trypsin inhibitor	eQTL hotspot 2
gb_UNIGENE5469	1_0112	Chr 3H	16.2	19.9	3.61334	LOC_Os03g61470.1	PGPS/D12	eQTL hotspot 2
gb_UNIGENE2636	1_0112	Chr 3H	16.2	20.1	3.54227	LOC_Os02g53180.2	1-aminocyclopropane-1-carboxylate oxidase 1	eQTL hotspot 2
gb_UNIGENE12060	1_0112	Chr 3H	16.2	18.3	3.52446	LOC_Os03g51970.1	growth-regulating factor 1	eQTL hotspot 2
gb_UNIGENE6917	1_0112	Chr 3H	16.2	19	3.47088	LOC_Os07g43040.1	copper-transporting ATPase PAA1	eQTL hotspot 2
gb_UNIGENE1642	1_0112	Chr 3H	16.2	17.8	3.38118	LOC_Os03g40270.1	alpha-1,4-glucan-synthase	eQTL hotspot 2
gb_UNIGENE11383	1_0112	Chr 3H	16.2	17.5	3.36318	LOC_Os09g39920.1	beta-1,4-mannan synthase	eQTL hotspot 2
gb_UNIGENE15142	1_0112	Chr 3H	16.2	16.9	3.29097	LOC_Os01g42030.1	mitochondrial chaperone BCS1	eQTL hotspot 2
gb_UNIGENE18530	1_0112	Chr 3H	16.2	16.7	3.25473	LOC_Os04g22120.1	protein kinase	eQTL hotspot 2
gb_UNIGENE333	1_0112	Chr 3H	16.2	16.8	3.21841	LOC_Os11g14220.2	tubulin alpha-3 chain	eQTL hotspot 2
gb_UNIGENE4406	1_0112	Chr 3H	16.2	17.4	3.16378	LOC_Os12g36830.1	pathogenesis-related 10	eQTL hotspot 2
gb_UNIGENE16680	1_0112	Chr 3H	16.2	17	3.09064	LOC_Os05g42340.1	conserved hypothetical protein	eQTL hotspot 2
gb_UNIGENE2638	1_0112	Chr 3H	16.2	22.7	3.0723	LOC_Os02g53180.3	1-aminocyclopropane-1-carboxylate oxidase 1	eQTL hotspot 2
gb_UNIGENE15227	1_0112	Chr 3H	16.2	15.5	2.98027	LOC_Os09g27700.2	microtubule-associated MAP65-1a	eQTL hotspot 2
gb_UNIGENE10898	1_0112	Chr 3H	16.2	17.1	2.86913	LOC_Os02g13380.1	early nodulin 93	eQTL hotspot 2
gb_UNIGENE4405	1_0112	Chr 3H	16.2	15.8	2.85052	LOC_Os12g36830.1	pathogenesis-related 10	eQTL hotspot 2
gb_UNIGENE15613	1_0112	Chr 3H	16.2	14.6	2.85052	LOC_Os11g31960.1	expressed protein	eQTL hotspot 2
gb_UNIGENE7879	1_0112	Chr 3H	16.2	14.3	2.79459	LOC_Os01g65070.2	embryogenesis-associated EMB8	eQTL hotspot 2
gb_UNIGENE24896	1_0112	Chr 3H	16.2	14.2	2.79459	LOC_Os06g05520.1	OsMKK1 - putative MAPKK based on amino acid sequence homology	eQTL hotspot 2
gb_UNIGENE21659	1_0112	Chr 3H	16.2	14.1	2.73845	LOC_Os11g37700.1	ATPase, coupled to transmembrane movement of substances	eQTL hotspot 2
gb_UNIGENE8776	1_0112	Chr 3H	16.2	14	2.71969	hit not found	no description	eQTL hotspot 2
gb_UNIGENE698	1_0112	Chr 3H	16.2	16.1	2.62556	LOC_Os12g02340.1	nonspecific lipid-transfer 3 precursor	eQTL hotspot 2
gb_UNIGENE18583	1_0112	Chr 3H	16.2	12.7	2.49282	LOC_Os04g36800.1	3-oxoacyl-synthase I, chloroplast precursor	eQTL hotspot 2
gb_UNIGENE4173	2_0595	Chr 3H	17.49	35.7	7.26434	LOC_Os05g33140.1	basic endochitinase 1 precursor	eQTL hotspot 2
gb_UNIGENE2672	2_0595	Chr 3H	17.49	29	5.60771	LOC_Os06g48180.1	xyloglucan endotransglucosylase/hydrolase 23 precursor	eQTL hotspot 2
gb_UNIGENE10985	2_0595	Chr 3H	17.49	23.4	4.52569	LOC_Os02g01890.1	cytochrome P450 89A2	eQTL hotspot 2
gb_UNIGENE2112	2_0595	Chr 3H	17.49	20.8	4.01582	LOC_Os07g48030.1	peroxidase 2 precursor	eQTL hotspot 2
gb_UNIGENE25363	2_0595	Chr 3H	17.49	19.9	3.18201	LOC_Os05g31040.1	cytokinin dehydrogenase 1 precursor	eQTL hotspot 2
gb_UNIGENE9422	2_0595	Chr 3H	17.49	16.2	3.14553	LOC_Os01g07870.1	multidrug resistance-associated 3	eQTL hotspot 2
gb_UNIGENE2598	2_0595	Chr 3H	17.49	14.2	2.75718	LOC_Os06g02144.2	6-phosphogluconate dehydrogenase, decarboxylating	eQTL hotspot 2
gb_UNIGENE10529	2_0595	Chr 3H	17.49	13.6	2.66328	LOC_Os01g70210.1	phosphatidylinositol transfer CSR1	eQTL hotspot 2
gb_UNIGENE12776	2_0595	Chr 3H	17.49	13.2	2.62556	LOC_Os10g38740.1	glutathione S-transferase GSTU6	eQTL hotspot 2
gb_UNIGENE91	2_0595	Chr 3H	17.49	13.1	2.58775	LOC_Os06g50300.1	endoplasmin homolog precursor	eQTL hotspot 2
gb_UNIGENE17974	2_0595	Chr 3H	17.49	13	2.58775	LOC_Os01g52160.1	metal ion binding protein	eQTL hotspot 2
gb_UNIGENE26021	2_0595	Chr 3H	17.49	12.6	2.49282	LOC_Os04g44340.1	expressed protein	eQTL hotspot 2
gb_UNIGENE23814	1_0571	Chr 3H	18.36	78.8	24.5386	LOC_Os01g04070.1	verticillium wilt disease resistance protein	eQTL hotspot 2
gb_UNIGENE14263	1_0571	Chr 3H	18.36	38.2	7.80233	LOC_Os07g41850.1	C1-like domain containing protein	eQTL hotspot 2
gb_UNIGENE12317	1_0571	Chr 3H	18.36	37.1	7.10919	LOC_Os06g15370.1	peptide transporter PTR2	eQTL hotspot 2
gb_UNIGENE9541	1_0571	Chr 3H	18.36	33.4	6.64889	LOC_Os02g21250.1	coatomer subunit zeta-1	eQTL hotspot 2
gb_UNIGENE3565	1_0571	Chr 3H	18.36	29.5	5.82464	LOC_Os02g17940.6	leucoanthocyanidin dioxygenase	eQTL hotspot 2
gb_UNIGENE1185	1_0571	Chr 3H	18.36	28.1	5.51381	hit not found	no description	eQTL hotspot 2
gb_UNIGENE639	1_0571	Chr 3H	18.36	27.7	5.40354	hit not found	no description	eQTL hotspot 2
gb_UNIGENE803	1_0571	Chr 3H	18.36	28.2	5.22867	LOC_Os03g51600.3	tubulin alpha-3 chain	eQTL hotspot 2
gb_UNIGENE14387	1_0571	Chr 3H	18.36	26.5	5.18064	LOC_Os10g38590.1	glutathione S-transferase GSTU6	eQTL hotspot 2
gb_UNIGENE18445	1_0571	Chr 3H	18.36	25.1	4.8893	LOC_Os04g54070.1	receptor-like kinase	eQTL hotspot 2
gb_UNIGENE9898	1_0571	Chr 3H	18.36	24.9	4.87295	LOC_Os01g22954.1	SCPL33	eQTL hotspot 2
gb_UNIGENE17122	1_0571	Chr 3H	18.36	24.5	4.74157	LOC_Os03g14110.1	hypothetical protein	eQTL hotspot 2
gb_UNIGENE14742	1_0571	Chr 3H	18.36	24.3	4.69202	LOC_Os10g30560.1	cytokinin-O-glucosyltransferase 2	eQTL hotspot 2
gb_UNIGENE17082	1_0571	Chr 3H	18.36	24.5	4.65889	LOC_Os03g60840.1	Bowman-Birk type trypsin inhibitor	eQTL hotspot 2
gb_UNIGENE3667	1_0571	Chr 3H	18.36	24.4	4.57577	LOC_Os01g59660.2	transcription factor GAMYB	eQTL hotspot 2
gb_UNIGENE634	1_0571	Chr 3H	18.36	24.2	4.5591	LOC_Os10g34930.1	secretory protein	eQTL hotspot 2
gb_UNIGENE1791	1_0571	Chr 3H	18.36	23.6	4.5591	LOC_Os11g26850.2	adenosylhomocysteinase	eQTL hotspot 2
gb_UNIGENE7189	1_0571	Chr 3H	18.36	23.2	4.42504	LOC_Os11g28340.1	ER lumen retaining receptor	eQTL hotspot 2
gb_UNIGENE20828	1_0571	Chr 3H	18.36	22.3	4.32373	LOC_Os10g08540.1	cytochrome P450 76B1	eQTL hotspot 2
gb_UNIGENE1794	1_0571	Chr 3H	18.36	21.8	4.22177	LOC_Os11g26850.2	adenosylhomocysteinase	eQTL hotspot 2
gb_UNIGENE2170	1_0571	Chr 3H	18.36	21.6	4.15342	LOC_Os06g29730.1	expressed protein	eQTL hotspot 2
gb_UNIGENE24544	1_0571	Chr 3H	18.36	21.1	4.06756	LOC_Os04g46000.1	nuc-1 negative regulatory preg	eQTL hotspot 2
gb_UNIGENE2992	1_0571	Chr 3H	18.36	21	4.06756	LOC_Os10g39680.1	acidic endochitinase Q precursor	eQTL hotspot 2
gb_UNIGENE9740	1_0571	Chr 3H	18.36	20.7	3.99853	hit not found	no description	eQTL hotspot 2
gb_UNIGENE16037	1_0571	Chr 3H	18.36	20.8	3.85956	LOC_Os10g37770.1	methyltransferase family protein	eQTL hotspot 2
gb_UNIGENE17135	1_0571	Chr 3H	18.36	19.7	3.78961	hit not found	no description	eQTL hotspot 2
gb_UNIGENE11406	1_0571	Chr 3H	18.36	19.5	3.73693	LOC_Os02g37600.1	expressed protein	eQTL hotspot 2
gb_UNIGENE3947	1_0571	Chr 3H	18.36	19.5	3.73693	LOC_Os12g43380.1	thaumatin-like precursor	eQTL hotspot 2
gb_UNIGENE13240	1_0571	Chr 3H	18.36	18.6	3.57785	LOC_Os01g27210.1	glutathione S-transferase IV	eQTL hotspot 2
gb_UNIGENE5883	1_0571	Chr 3H	18.36	18.6	3.57785	LOC_Os04g59520.1	phosphoribosylanthranilate transferase	eQTL hotspot 2
gb_UNIGENE6113	1_0571	Chr 3H	18.36	18	3.50662	LOC_Os03g19280.1	argininosuccinate lyase	eQTL hotspot 2
gb_UNIGENE9917	1_0571	Chr 3H	18.36	18.2	3.41712	hit not found	no description	eQTL hotspot 2
gb_UNIGENE1903	1_0571	Chr 3H	18.36	17.3	3.34516	LOC_Os07g14270.3	calreticulin precursor	eQTL hotspot 2
gb_UNIGENE7171	1_0571	Chr 3H	18.36	17.2	3.30905	LOC_Os10g38710.1	glutathione S-transferase GSTU6	eQTL hotspot 2
gb_UNIGENE21171	1_0571	Chr 3H	18.36	18.9	3.25473	LOC_Os10g41230.1	homeobox-leucine zipper HAT1	eQTL hotspot 2
gb_UNIGENE12007	1_0571	Chr 3H	18.36	17	3.25473	LOC_Os03g05900.2	monooxygenase	eQTL hotspot 2
gb_UNIGENE15181	1_0571	Chr 3H	18.36	17.1	3.23658	LOC_Os06g48600.1	macrophage migration inhibitory factor	eQTL hotspot 2
gb_UNIGENE2241	1_0571	Chr 3H	18.36	16.6	3.16378	LOC_Os01g04040.1	Bowman-Birk type wound-induced proteinase inhibitor WIP1 precursor	eQTL hotspot 2
gb_UNIGENE3635	1_0571	Chr 3H	18.36	15.6	3.03555	LOC_Os11g31540.1	BRASSINOSTEROID INSENSITIVE 1-associated receptor kinase 1 precursor	eQTL hotspot 2
gb_UNIGENE23878	1_0571	Chr 3H	18.36	15.9	2.99872	hit not found	no description	eQTL hotspot 2
gb_UNIGENE10162	1_0571	Chr 3H	18.36	15.4	2.94331	LOC_Os08g26840.1	expressed protein	eQTL hotspot 2
gb_UNIGENE997	1_0571	Chr 3H	18.36	16.1	2.9248	LOC_Os12g19394.1	ribulose bisphosphate carboxylase small chain C, chloroplast precursor	eQTL hotspot 2
gb_UNIGENE9479	1_0571	Chr 3H	18.36	15.1	2.90626	LOC_Os07g30670.1	electron carrier/ electron transporter/ iron ion binding protein	eQTL hotspot 2
gb_UNIGENE12088	1_0571	Chr 3H	18.36	21	2.86913	LOC_Os06g43620.1	haemolysin-III related family protein	eQTL hotspot 2
gb_UNIGENE10860	1_0571	Chr 3H	18.36	14.7	2.86913	LOC_Os03g58980.1	germin-like subfamily T member 2 precursor	eQTL hotspot 2
gb_UNIGENE8067	1_0571	Chr 3H	18.36	14.9	2.85052	LOC_Os09g30130.1	CSLE6 - cellulose synthase-like family E	eQTL hotspot 2
gb_UNIGENE13114	1_0571	Chr 3H	18.36	14.8	2.8319	LOC_Os10g33270.1	cyanate hydratase	eQTL hotspot 2
gb_UNIGENE2115	1_0571	Chr 3H	18.36	14.3	2.8319	LOC_Os07g48010.1	peroxidase 2 precursor	eQTL hotspot 2
gb_UNIGENE9408	1_0571	Chr 3H	18.36	14.3	2.81326	LOC_Os08g42580.4	lysM receptor-like kinase	eQTL hotspot 2
gb_UNIGENE15211	1_0571	Chr 3H	18.36	14.8	2.79459	LOC_Os01g16450.1	peroxidase 24 precursor	eQTL hotspot 2
gb_UNIGENE6954	1_0571	Chr 3H	18.36	19.4	2.73845	hit not found	no description	eQTL hotspot 2
gb_UNIGENE13990	1_0571	Chr 3H	18.36	13.7	2.71969	LOC_Os03g47060.1	expressed protein	eQTL hotspot 2
gb_UNIGENE13274	1_0571	Chr 3H	18.36	13.8	2.70091	LOC_Os12g10320.1	plant-specific domain TIGR01627 family protein	eQTL hotspot 2
gb_UNIGENE3564	1_0571	Chr 3H	18.36	13.6	2.70091	LOC_Os02g17940.6	leucoanthocyanidin dioxygenase	eQTL hotspot 2
gb_UNIGENE3563	1_0571	Chr 3H	18.36	13.5	2.68211	LOC_Os02g17940.6	leucoanthocyanidin dioxygenase	eQTL hotspot 2
gb_UNIGENE21479	1_0571	Chr 3H	18.36	13.7	2.66328	LOC_Os07g30670.1	electron carrier/ electron transporter/ iron ion binding protein	eQTL hotspot 2
gb_UNIGENE8558	1_0571	Chr 3H	18.36	14.4	2.62556	hit not found	no description	eQTL hotspot 2
gb_UNIGENE3288	1_0571	Chr 3H	18.36	14.4	2.60667	LOC_Os01g08860.1	17.5 kDa class II heat shock protein	eQTL hotspot 2
gb_UNIGENE8287	1_0571	Chr 3H	18.36	13.4	2.58775	LOC_Os01g36390.1	DNA replication licensing factor mcm4	eQTL hotspot 2
gb_UNIGENE11081	1_0571	Chr 3H	18.36	14.4	2.54985	LOC_Os03g29970.1	nuclear transcription factor Y subunit B-3	eQTL hotspot 2
gb_UNIGENE21298	1_0571	Chr 3H	18.36	12.9	2.53086	LOC_Os01g50100.1	multidrug resistance 4	eQTL hotspot 2
gb_UNIGENE1269	1_0571	Chr 3H	18.36	12.6	2.51186	LOC_Os01g22010.3	S-adenosylmethionine synthetase 1	eQTL hotspot 2
gb_UNIGENE5941	1_0087	Chr 3H	25.25	72.1	20.218	LOC_Os01g04330.1	calmodulin-related 2, touch-induced
gb_UNIGENE14572	1_0087	Chr 3H	25.25	27.1	5.3084	LOC_Os10g04730.1	protein kinase
gb_UNIGENE13151	1_0559	Chr 3H	34.75	29.7	5.88608	LOC_Os01g74580.2	dnaJ homolog subfamily C member 7
gb_UNIGENE725	1_0559	Chr 3H	34.75	25.3	4.95451	LOC_Os11g09280.2	OsPDIL1-1 - Oryza sativa disulfide isomerase
gb_UNIGENE70	1_0559	Chr 3H	34.75	25.1	4.90563	LOC_Os11g09280.2	OsPDIL1-1 - Oryza sativa disulfide isomerase
gb_UNIGENE758	1_0559	Chr 3H	34.75	25.1	4.8893	LOC_Os11g09280.2	OsPDIL1-1 - Oryza sativa disulfide isomerase
gb_UNIGENE3679	1_0559	Chr 3H	34.75	19.4	3.71934	LOC_Os02g08180.1	transport SEC61 gamma subunit
gb_UNIGENE865	1_0559	Chr 3H	34.75	18.8	3.54227	LOC_Os04g40950.1	glyceraldehyde-3-phosphate dehydrogenase, cytosolic 3
gb_UNIGENE3681	1_0559	Chr 3H	34.75	18.5	3.50662	LOC_Os02g08180.1	transport SEC61 gamma subunit
gb_UNIGENE11773	1_0559	Chr 3H	34.75	18	3.50662	hit not found	no description
gb_UNIGENE1615	1_0559	Chr 3H	34.75	17.6	3.41712	LOC_Os02g02410.1	luminal-binding 3 precursor
gb_UNIGENE10573	1_0559	Chr 3H	34.75	17.3	3.36318	LOC_Os06g05740.1	expressed protein
gb_UNIGENE13096	1_0559	Chr 3H	34.75	16.1	3.14553	LOC_Os06g39260.1	solute carrier family 35 member B1
gb_UNIGENE5965	1_0559	Chr 3H	34.75	15.8	3.09064	LOC_Os04g55159.1	expressed protein
gb_UNIGENE416	1_0559	Chr 3H	34.75	15.8	3.0723	LOC_Os06g50300.2	endoplasmin homolog precursor
gb_UNIGENE11792	1_0559	Chr 3H	34.75	15.7	3.05393	LOC_Os01g16750.1	disulfide oxidoreductase/ monooxygenase/ oxidoreductase
gb_UNIGENE2575	1_0559	Chr 3H	34.75	15.1	2.9618	LOC_Os01g23740.1	OsPDIL2-2 - Oryza sativa disulfide isomerase
gb_UNIGENE5096	1_0559	Chr 3H	34.75	17.3	2.94331	LOC_Os02g48110.1	oxygen-regulated precursor
gb_UNIGENE4691	1_0559	Chr 3H	34.75	15	2.9248	LOC_Os01g38510.1	transport Sec61 beta subunit
gb_UNIGENE2747	1_0559	Chr 3H	34.75	15.5	2.75718	LOC_Os01g67054.1	calreticulin-3 precursor
gb_UNIGENE6333	1_0559	Chr 3H	34.75	14	2.73845	LOC_Os03g04260.1	glutathione S-transferase
gb_UNIGENE1517	1_0559	Chr 3H	34.75	13.6	2.68211	LOC_Os08g08980.1	germin-like subfamily 1 member 7 precursor
gb_UNIGENE2596	1_0559	Chr 3H	34.75	13.4	2.66328	LOC_Os09g17840.1	transport Sec61 alpha subunit isoform 2
gb_UNIGENE568	1_0559	Chr 3H	34.75	12.6	2.43559	hit not found	no description
gb_UNIGENE14088	1_0026	Chr 3H	45.55	66.5	17.3834	hit not found	no description
gb_UNIGENE4271	1_0026	Chr 3H	45.55	47	10.1756	LOC_Os11g28060.1	cytochrome P450 71C4
gb_UNIGENE20755	1_0026	Chr 3H	45.55	36.5	7.4596	hit not found	no description
gb_UNIGENE20974	1_0026	Chr 3H	45.55	27.6	5.18064	LOC_Os01g43750.1	cytochrome P450 72A1
gb_UNIGENE9431	1_0026	Chr 3H	45.55	23.4	4.18763	LOC_Os06g41770.1	bZIP transcription factor protein
gb_UNIGENE1560	1_0026	Chr 3H	45.55	20.8	3.75451	LOC_Os04g32950.1	calnexin homolog precursor
gb_UNIGENE19911	1_0026	Chr 3H	45.55	22.9	3.71934	LOC_Os05g44970.1	senescence-induced receptor-like serine/threonine-kinase precursor
gb_UNIGENE18666	1_0026	Chr 3H	45.55	21.4	3.45298	hit not found	no description
gb_UNIGENE20720	1_0026	Chr 3H	45.55	15.8	3.05393	LOC_Os01g72900.1	abscisic stress ripening 1
gb_UNIGENE13530	1_0026	Chr 3H	45.55	15.9	2.99872	LOC_Os01g17390.1	cyclin-like F-box
gb_UNIGENE2849	1_0026	Chr 3H	45.55	15.3	2.99872	LOC_Os01g03760.1	expressed protein
gb_UNIGENE12084	1_0026	Chr 3H	45.55	15.1	2.9618	LOC_Os09g24320.1	2-oxo acid dehydrogenases acyltransferase family protein
gb_UNIGENE5805	1_0026	Chr 3H	45.55	13.9	2.71969	LOC_Os01g63210.1	expressed protein
gb_UNIGENE1424	1_0026	Chr 3H	45.55	16.9	2.70091	LOC_Os12g42876.2	5-methyltetrahydropteroyltriglutamate--homocysteine methyltransferase
gb_UNIGENE12075	2_0338	Chr 3H	52.01	27.4	4.98702	LOC_Os07g41460.1	flavonol 4-sulfotransferase
gb_UNIGENE5378	2_0338	Chr 3H	52.01	26.1	4.8893	LOC_Os09g12600.1	triose phosphate/phosphate translocator, non-green plastid,chloroplast precursor
gb_UNIGENE13248	2_0338	Chr 3H	52.01	23.5	4.45866	LOC_Os04g12970.1	indole-3-acetate beta-glucosyltransferase
gb_UNIGENE8683	2_0338	Chr 3H	52.01	21.6	4.13628	LOC_Os11g41600.2	expressed protein
gb_UNIGENE18990	2_0338	Chr 3H	52.01	17.1	3.34516	LOC_Os02g09200.1	cytochrome P450 71D10
gb_UNIGENE12237	2_0338	Chr 3H	52.01	17.4	3.25473	LOC_Os05g40010.1	nonspecific lipid-transfer precursor
gb_UNIGENE17025	2_0338	Chr 3H	52.01	16.8	3.0723	LOC_Os09g20820.1	enolase
gb_UNIGENE12900	2_0338	Chr 3H	52.01	16.9	2.99872	hit not found	no description
gb_UNIGENE12476	2_0338	Chr 3H	52.01	14.6	2.79459	LOC_Os02g44710.1	expressed protein
gb_UNIGENE5369	2_0338	Chr 3H	52.01	12.5	2.51186	LOC_Os03g18850.1	pathogenesis-related 1
gb_UNIGENE2243	1_0968	Chr 3H	54.09	23.2	4.50896	LOC_Os01g04040.1	Bowman-Birk type wound-induced proteinase inhibitor WIP1 precursor, putative
gb_UNIGENE11240	2_0647	Chr 3H	60	73.2	20.831	LOC_Os01g42234.1	amino-acid permease C584.13
gb_UNIGENE12245	2_0647	Chr 3H	60	21	3.71934	LOC_Os11g12320.1	disease resistance RPM1
gb_UNIGENE26105	2_0647	Chr 3H	60	18.7	3.61334	LOC_Os01g19420.1	expressed protein
gb_UNIGENE3812	2_0647	Chr 3H	60	18.9	3.41712	LOC_Os07g48830.1	galactinol synthase 3
gb_UNIGENE22773	2_0647	Chr 3H	60	16.4	3.09064	LOC_Os06g41560.1	receptor-like kinase
gb_UNIGENE23817	2_0647	Chr 3H	60	15.5	2.88771	LOC_Os01g07970.1	expressed protein
gb_UNIGENE383	2_0647	Chr 3H	60	13.9	2.68211	LOC_Os03g08820.1	expressed protein
gb_UNIGENE23369	2_0356	Chr 3H	65.34	64.4	16.4292	LOC_Os02g35940.1	gibberellin receptor GID1L2
gb_UNIGENE15553	2_0356	Chr 3H	65.34	16.6	3.20022	LOC_Os07g35520.1	glucan endo-1,3-beta-glucosidase 3 precursor
gb_UNIGENE16645	1_1387	Chr 3H	70.72	84.3	29.1649	hit not found	no description
gb_UNIGENE2568	1_1387	Chr 3H	70.72	50.1	10.8928	LOC_Os03g37120.1	ATP binding protein
gb_UNIGENE13355	1_1387	Chr 3H	70.72	41.1	8.58256	LOC_Os01g39330.1	helix-loop-helix DNA-binding domain containing protein
gb_UNIGENE8468	1_1387	Chr 3H	70.72	23.2	4.50896	LOC_Os01g38980.2	calmodulin binding protein
gb_UNIGENE14901	1_1387	Chr 3H	70.72	23.4	4.18763	LOC_Os07g29310.1	OsSAUR30 - Auxin-responsive SAUR gene family member
gb_UNIGENE23540	1_0225	Chr 3H	80.5	89.5	35.392	LOC_Os01g47070.1	acidic endochitinase precursor
gb_UNIGENE1302	1_0225	Chr 3H	80.5	71.3	19.7704	LOC_Os12g42980.2	cysteine synthase
gb_UNIGENE14296	1_1016	Chr 3H	81.36	52.7	11.9989	hit not found	no description
gb_UNIGENE8653	1_0158	Chr 3H	83.09	14.1	2.51186	LOC_Os09g24590.1	expressed protein
gb_UNIGENE21786	1_0158	Chr 3H	83.09	12.4	2.47377	LOC_Os01g49580.1	kinase domain containing protein
gb_UNIGENE7001	1_1084	Chr 3H	89.05	59.4	14.3704	LOC_Os06g51060.1	basic endochitinase 1 precursor
gb_UNIGENE11378	1_1084	Chr 3H	89.05	16.6	3.10895	LOC_Os01g51870.1	S-adenosylmethionine-dependent methyltransferase
gb_UNIGENE14713	1_1342	Chr 3H	90.89	27.6	5.3084	LOC_Os01g15029.1	expressed protein
gb_UNIGENE3096	1_1342	Chr 3H	90.89	18	2.90626	LOC_Os03g12500.1	cytochrome P450 74A2
gb_UNIGENE14570	1_1342	Chr 3H	90.89	13.9	2.71969	LOC_Os10g33250.2	CER1
gb_UNIGENE23105	1_1342	Chr 3H	90.89	13.5	2.68211	LOC_Os03g02550.1	ATPP2-A13
gb_UNIGENE11926	1_1342	Chr 3H	90.89	14.5	2.64443	LOC_Os01g73830.1	expressed protein
gb_UNIGENE22627	2_0931	Chr 3H	94.76	16.7	3.25473	LOC_Os04g45900.1	transposon protein, unclassified
gb_UNIGENE19845	2_0931	Chr 3H	94.76	16.6	3.25473	LOC_Os02g40200.2	receptor-like kinase precursor
gb_UNIGENE6067	2_0931	Chr 3H	94.76	12.3	2.45469	LOC_Os04g53190.2	lysine-specific histone demethylase 1
gb_UNIGENE14595	1_0172	Chr 3H	96.52	16.5	3.20022	LOC_Os09g30170.2	F-box interaction domain containing protein
gb_UNIGENE698	1_0172	Chr 3H	96.52	13.9	2.64443	LOC_Os12g02340.1	nonspecific lipid-transfer 3 precursor
gb_UNIGENE4066	1_1314	Chr 3H	97.38	18.1	2.94331	LOC_Os04g49680.1	expressed protein
gb_UNIGENE6490	1_0200	Chr 3H	98.05	20.8	3.77207	LOC_Os01g09570.1	6-phosphofructokinase 2
gb_UNIGENE15413	1_0200	Chr 3H	98.05	14.5	2.66328	LOC_Os03g08720.1	agmatine coumaroyltransferase
gb_UNIGENE2988	2_0694	Chr 3H	100.21	27.1	5.01945	LOC_Os04g01710.1	cysteine proteinase At4g11310 precursor
gb_UNIGENE10314	2_0694	Chr 3H	100.21	23.9	3.96391	LOC_Os02g54180.1	expressed protein
gb_UNIGENE8962	2_0694	Chr 3H	100.21	20.3	3.39916	LOC_Os04g44460.1	flavonol sulfotransferase-like
gb_UNIGENE22849	2_0694	Chr 3H	100.21	17.8	3.39916	hit not found	no description
gb_UNIGENE3151	2_0694	Chr 3H	100.21	16.4	3.14553	LOC_Os08g08990.1	germin-like subfamily 1 member 11 precursor
gb_UNIGENE7358	2_0694	Chr 3H	100.21	16.1	3.14553	LOC_Os11g32650.1	chalcone synthase
gb_UNIGENE9048	2_0694	Chr 3H	100.21	15.8	3.09064	LOC_Os03g60509.2	expressed protein
gb_UNIGENE9047	2_0694	Chr 3H	100.21	15.5	3.03555	LOC_Os03g60509.2	expressed protein
gb_UNIGENE1326	2_0694	Chr 3H	100.21	14.8	2.8319	hit not found	no description
gb_UNIGENE18080	2_0694	Chr 3H	100.21	14.5	2.81326	LOC_Os01g55799.3	protein binding protein
gb_UNIGENE3626	2_0694	Chr 3H	100.21	12.4	2.49282	LOC_Os05g51420.2	hypersensitive-induced response protein
gb_UNIGENE871	2_0694	Chr 3H	100.21	12.6	2.47377	LOC_Os11g24070.1	nonspecific lipid-transfer 1 precursor
gb_UNIGENE12753	1_0350	Chr 3H	100.88	71.6	19.9211	LOC_Os01g24010.1	PDR5-like ABC transporter
gb_UNIGENE15116	1_0350	Chr 3H	100.88	56.3	13.2631	LOC_Os01g54620.1	CESA4 - cellulose synthase
gb_UNIGENE9032	1_0350	Chr 3H	100.88	28.9	5.70105	hit not found	no description
gb_UNIGENE13747	1_0350	Chr 3H	100.88	26.1	5.11636	LOC_Os07g38800.1	lectin-like receptor kinase 7
gb_UNIGENE15708	1_0350	Chr 3H	100.88	25.4	4.8893	LOC_Os06g48250.1	cell Division AAA ATPase family
gb_UNIGENE20239	1_0350	Chr 3H	100.88	24.9	4.69202	LOC_Os07g42740.1	calmodulin binding protein
gb_UNIGENE3674	1_0350	Chr 3H	100.88	22.5	4.32373	LOC_Os05g39990.1	alpha-expansin 1 precursor
gb_UNIGENE14290	1_0350	Chr 3H	100.88	21.8	4.18763	LOC_Os01g39960.1	lycopene epsilon cyclase, chloroplast precursor
gb_UNIGENE15472	1_0350	Chr 3H	100.88	16.8	3.20022	LOC_Os06g49760.1	ripening-related protein
gb_UNIGENE6075	2_0521	Chr 3H	101.81	31.5	6.18967	LOC_Os01g12940.1	vegetative storage PNI288, putative
gb_UNIGENE609	2_0521	Chr 3H	101.81	21.7	3.66643	LOC_Os07g40130.1	transcriptional regulatory algP, putative
gb_UNIGENE2670	1_0276	Chr 3H	102.67	22.6	4.35757	LOC_Os06g48200.1	xyloglucan endotransglucosylase/hydrolase 23 precursor
gb_UNIGENE2673	1_0276	Chr 3H	102.67	21.4	3.71934	LOC_Os06g48200.1	xyloglucan endotransglucosylase/hydrolase 23 precursor
gb_UNIGENE12959	1_0276	Chr 3H	102.67	18.8	3.64875	LOC_Os02g47420.3	pollen-specific kinase partner protein
gb_UNIGENE10851	1_0276	Chr 3H	102.67	17.9	3.30905	LOC_Os02g55870.1	heparanase-like 3 precursor
gb_UNIGENE8486	1_0276	Chr 3H	102.67	18	3.27286	LOC_Os05g43530.1	CSLC7 - cellulose synthase-like family C
gb_UNIGENE16311	1_0276	Chr 3H	102.67	16.6	3.20022	LOC_Os08g08230.1	kinesin-like protein
gb_UNIGENE2669	1_0276	Chr 3H	102.67	17.2	3.03555	LOC_Os06g48200.1	xyloglucan endotransglucosylase/hydrolase 23 precursor
gb_UNIGENE14243	1_0276	Chr 3H	102.67	13.5	2.66328	LOC_Os09g18010.1	receptor-like kinase, putative
gb_UNIGENE8776	1_0276	Chr 3H	102.67	13.7	2.64443	hit not found	no description
gb_UNIGENE15613	1_0276	Chr 3H	102.67	14.7	2.58775	LOC_Os11g31960.1	expressed protein
gb_UNIGENE9382	1_0276	Chr 3H	102.67	12.9	2.53086	LOC_Os02g33380.1	pectinesterase inhibitor domain containing protein
gb_UNIGENE15587	2_0566	Chr 3H	103.59	82.8	27.796	LOC_Os02g16590.1	transposon protein, CACTA, En/Spm sub-class
gb_UNIGENE25691	2_0566	Chr 3H	103.59	76.6	22.9753	LOC_Os02g53410.1	expressed protein
gb_UNIGENE16603	2_0566	Chr 3H	103.59	70.8	19.5481	LOC_Os01g54580.1	solute carrier family 35 member C2
gb_UNIGENE1634	2_0566	Chr 3H	103.59	42.6	8.88914	LOC_Os03g40270.1	alpha-1,4-glucan-synthase
gb_UNIGENE15211	2_0566	Chr 3H	103.59	24	4.50896	LOC_Os01g16450.1	peroxidase 24 precursor
gb_UNIGENE11768	2_0566	Chr 3H	103.59	22.7	4.35757	LOC_Os01g52530.1	ribose-phosphate pyrophosphokinase 3
gb_UNIGENE9925	2_0566	Chr 3H	103.59	14.9	2.68211	LOC_Os02g37490.1	glycine-rich cell wall structural precursor
gb_UNIGENE5258	2_0566	Chr 3H	103.59	13.9	2.45469	LOC_Os11g33270.1	xyloglucan endotransglucosylase/hydrolase precursor
gb_UNIGENE7080	2_0115	Chr 3H	111.49	77.5	23.585	LOC_Os07g44550.1	peroxidase 1 precursor
gb_UNIGENE18208	2_0115	Chr 3H	111.49	26	5.08413	LOC_Os01g12390.1	ATP binding protein
gb_UNIGENE2475	2_0115	Chr 3H	111.49	20.5	3.96391	LOC_Os01g42520.1	expressed protein
gb_UNIGENE7133	2_0115	Chr 3H	111.49	19.4	3.75451	LOC_Os05g07680.2	CENP-E like kinetochore protein
gb_UNIGENE20799	2_0115	Chr 3H	111.49	18.7	3.61334	LOC_Os02g05950.1	phytosulfokine receptor precursor
gb_UNIGENE15047	2_0115	Chr 3H	111.49	17.9	3.38118	LOC_Os02g04810.1	auxin response factor 2
gb_UNIGENE3439	2_0115	Chr 3H	111.49	16.7	3.25473	LOC_Os05g25640.1	trans-cinnamate 4-monooxygenase
gb_UNIGENE3112	2_0115	Chr 3H	111.49	17.2	3.20022	LOC_Os03g55850.1	cold acclimation COR413-PM1
gb_UNIGENE2474	2_0115	Chr 3H	111.49	17	3.20022	LOC_Os01g42520.1	expressed protein
gb_UNIGENE26368	2_0115	Chr 3H	111.49	13.5	2.62556	hit not found	no description
gb_UNIGENE24041	2_0063	Chr 3H	118.55	45.9	9.91713	LOC_Os01g59100.1	cytokinin-N-glucosyltransferase 1
gb_UNIGENE21643	2_0063	Chr 3H	118.55	21.2	3.71934	LOC_Os03g04570.1	peptide transporter PTR2
gb_UNIGENE19890	2_0063	Chr 3H	118.55	17.7	3.18201	LOC_Os04g02880.1	expressed protein
gb_UNIGENE26204	1_0444	Chr 3H	120.27	37.7	7.62505	LOC_Os04g52210.1	ent-kaurene synthase B, chloroplast precursor
gb_UNIGENE4678	1_0444	Chr 3H	120.27	32	6.32439	LOC_Os04g40150.1	acetylglucosaminyltransferase/ transferase, transferring glycosyl groups
gb_UNIGENE10480	1_0444	Chr 3H	120.27	30.8	6.11432	LOC_Os04g15690.1	DSBA-like thioredoxin domain containing protein
gb_UNIGENE3360	1_0444	Chr 3H	120.27	28.7	5.5921	LOC_Os01g73250.1	bundle sheath cell specific 1
gb_UNIGENE13749	1_0444	Chr 3H	120.27	26.1	4.97077	LOC_Os07g38800.1	lectin-like receptor kinase 7
gb_UNIGENE20159	1_0444	Chr 3H	120.27	24.5	4.79097	LOC_Os01g29280.1	expressed protein
gb_UNIGENE13748	1_0444	Chr 3H	120.27	25.1	4.77452	LOC_Os07g38800.1	lectin-like receptor kinase 7
gb_UNIGENE11383	1_0444	Chr 3H	120.27	23.2	4.50896	LOC_Os09g39920.1	beta-1,4-mannan synthase
gb_UNIGENE19699	1_0444	Chr 3H	120.27	22.6	4.39134	LOC_Os05g47650.1	DNA-binding RAV1
gb_UNIGENE12629	1_0444	Chr 3H	120.27	19.5	3.71934	LOC_Os01g49529.3	OsWAK10a - OsWAK receptor-like cytoplasmic kinase (OsWAK-RLCK)
gb_UNIGENE972	1_0444	Chr 3H	120.27	19	3.66643	LOC_Os11g24070.1	nonspecific lipid-transfer 1 precursor
gb_UNIGENE10749	1_0444	Chr 3H	120.27	17.3	3.36318	LOC_Os02g43670.1	transferase family protein
gb_UNIGENE18361	1_0444	Chr 3H	120.27	16.3	3.09064	LOC_Os01g50100.1	multidrug resistance 4
gb_UNIGENE11701	1_0444	Chr 3H	120.27	15.5	3.01715	LOC_Os01g08380.1	10-deacetylbaccatin III 10-O-acetyltransferase
gb_UNIGENE4346	1_0444	Chr 3H	120.27	17.5	2.98027	LOC_Os02g09490.1	cinnamyl alcohol dehydrogenase
gb_UNIGENE20287	1_0444	Chr 3H	120.27	14	2.75718	LOC_Os02g45710.1	RING zinc finger protein-like
gb_UNIGENE13968	1_0444	Chr 3H	120.27	13.7	2.64443	LOC_Os01g66510.1	MLO-like 1
gb_UNIGENE12026	1_0444	Chr 3H	120.27	13.8	2.60667	LOC_Os02g24080.5	SNAP25 homologous SNAP30
gb_UNIGENE18748	1_0444	Chr 3H	120.27	12.8	2.54985	LOC_Os05g39410.3	ATP binding protein
gb_UNIGENE13218	1_0444	Chr 3H	120.27	12.2	2.45469	hit not found	no description
gb_UNIGENE12751	1_0444	Chr 3H	120.27	12.2	2.43559	LOC_Os01g72690.2	NAD kinase 1
gb_UNIGENE16352	2_0136	Chr 3H	122.45	27.4	5.37189	LOC_Os07g12890.2	ZIP zinc/iron transport family protein
gb_UNIGENE3533	2_0136	Chr 3H	122.45	21.3	4.11913	LOC_Os01g52690.1	DNA-directed RNA polymerase II largest subunit
gb_UNIGENE13583	2_0136	Chr 3H	122.45	16.7	3.25473	LOC_Os01g72610.1	glycosyltransferase
gb_UNIGENE5487	2_0136	Chr 3H	122.45	20.7	2.68211	LOC_Os03g48626.2	expressed protein
gb_UNIGENE8653	2_0136	Chr 3H	122.45	13	2.58775	LOC_Os09g24590.1	expressed protein
gb_UNIGENE21295	2_0136	Chr 3H	122.45	18.7	2.51186	LOC_Os06g49740.1	GCIP-interacting protein
gb_UNIGENE24169	2_0136	Chr 3H	122.45	12.6	2.45469	hit not found	no description
gb_UNIGENE6701	2_0659	Chr 3H	125.81	35.3	7.12336	hit not found	no description
gb_UNIGENE6699	2_0659	Chr 3H	125.81	30.9	6.14451	hit not found	no description
gb_UNIGENE21739	2_0659	Chr 3H	125.81	25.1	4.90563	LOC_Os09g11780.1	hypothetical protein
gb_UNIGENE1385	2_0659	Chr 3H	125.81	19	3.68408	LOC_Os03g51080.1	glutamate decarboxylase
gb_UNIGENE4337	2_0659	Chr 3H	125.81	18.6	3.61334	LOC_Os01g22352.1	peroxidase 2 precursor
gb_UNIGENE22370	2_0659	Chr 3H	125.81	14.9	2.88771	LOC_Os03g57310.1	syntaxin 121
gb_UNIGENE17964	2_0659	Chr 3H	125.81	14.9	2.79459	LOC_Os03g18560.1	cp protein
gb_UNIGENE25605	2_0659	Chr 3H	125.81	14.4	2.73845	LOC_Os04g09920.1	cytochrome P450 CYP99A1
gb_UNIGENE14323	2_0659	Chr 3H	125.81	12.6	2.43559	LOC_Os01g72460.1	NADPH quinone oxidoreductase 2
gb_UNIGENE2209	1_0253	Chr 3H	126.68	17.7	3.03555	LOC_Os01g28500.1	pathogenesis-related PRMS precursor
gb_UNIGENE5468	1_0253	Chr 3H	126.68	15.4	3.01715	LOC_Os03g61470.1	PGPS/D12
gb_UNIGENE2214	1_0253	Chr 3H	126.68	16.1	2.73845	LOC_Os01g28500.1	pathogenesis-related PRMS precursor
gb_UNIGENE4998	1_0074	Chr 3H	135.83	19.3	3.73693	LOC_Os01g02800.1	receptor-like kinase ARK1AS
gb_UNIGENE4997	1_0074	Chr 3H	135.83	17.1	3.23658	LOC_Os01g02390.1	TAK14
gb_UNIGENE8505	2_0626	Chr 3H	136.69	15	2.86913	LOC_Os07g48430.1	nucleoside-triphosphatase
gb_UNIGENE2672	2_0626	Chr 3H	136.69	13.1	2.60667	LOC_Os06g48180.1	xyloglucan endotransglucosylase/hydrolase 23 precursor
gb_UNIGENE23149	2_0626	Chr 3H	136.69	13.9	2.58775	LOC_Os02g48210.1	lectin-like kinase
gb_UNIGENE4910	2_0626	Chr 3H	136.69	13	2.54985	LOC_Os11g20090.1	O-methyltransferase ZRP4
gb_UNIGENE16098	1_0344	Chr 3H	144.22	31.6	6.26466	LOC_Os02g38970.2	expressed protein	eQTL hotspot 3
gb_UNIGENE4413	1_0344	Chr 3H	144.22	30.9	5.96253	hit not found	no description	eQTL hotspot 3
gb_UNIGENE4414	1_0344	Chr 3H	144.22	28	5.34017	LOC_Os10g36170.1	nonspecific lipid-transfer precursor	eQTL hotspot 3
gb_UNIGENE94	1_0344	Chr 3H	144.22	25	4.8893	LOC_Os11g05730.1	histone H3	eQTL hotspot 3
gb_UNIGENE5941	1_0344	Chr 3H	144.22	24.5	4.77452	LOC_Os01g04330.1	calmodulin-related 2, touch-induced	eQTL hotspot 3
gb_UNIGENE18002	1_0344	Chr 3H	144.22	23.2	4.50896	LOC_Os05g48010.1	anthocyanin regulatory C1 protein	eQTL hotspot 3
gb_UNIGENE26363	1_0344	Chr 3H	144.22	23.2	4.50896	hit not found	no description	eQTL hotspot 3
gb_UNIGENE946	1_0344	Chr 3H	144.22	23.2	4.44186	LOC_Os02g37490.1	glycine-rich cell wall structural precursor	eQTL hotspot 3
gb_UNIGENE18427	1_0344	Chr 3H	144.22	22.4	4.35757	LOC_Os09g04310.1	expressed protein	eQTL hotspot 3
gb_UNIGENE23499	1_0344	Chr 3H	144.22	23.5	4.27283	LOC_Os09g26160.1	glutamate receptor 2.9 precursor	eQTL hotspot 3
gb_UNIGENE20294	1_0344	Chr 3H	144.22	20.1	3.80712	LOC_Os09g15330.2	sugar transport 14	eQTL hotspot 3
gb_UNIGENE20719	1_0344	Chr 3H	144.22	19.3	3.70172	LOC_Os06g36270.5	receptor-like kinase 5 precursor	eQTL hotspot 3
gb_UNIGENE568	1_0344	Chr 3H	144.22	18.6	3.61334	hit not found	no description	eQTL hotspot 3
gb_UNIGENE21914	1_0344	Chr 3H	144.22	19.2	3.54227	LOC_Os03g21380.2	calcium-binding CAST	eQTL hotspot 3
gb_UNIGENE9141	1_0344	Chr 3H	144.22	18.8	3.50662	LOC_Os03g40670.1	glycerophosphoryl diester phosphodiesterase precursor	eQTL hotspot 3
gb_UNIGENE11361	1_0344	Chr 3H	144.22	20.4	3.47088	LOC_Os03g55410.1	peroxidase 51 precursor	eQTL hotspot 3
gb_UNIGENE15600	1_0344	Chr 3H	144.22	19.2	3.41712	LOC_Os07g42310.1	TMEM87A protein	eQTL hotspot 3
gb_UNIGENE21659	1_0344	Chr 3H	144.22	21.8	3.39916	LOC_Os11g37700.1	ATPase, coupled to transmembrane movement of substances	eQTL hotspot 3
gb_UNIGENE25420	1_0344	Chr 3H	144.22	17.7	3.32711	LOC_Os02g50460.1	immediate-early fungal elicitor CMPG1	eQTL hotspot 3
gb_UNIGENE5469	1_0344	Chr 3H	144.22	16.9	3.29097	LOC_Os03g61470.1	PGPS/D12	eQTL hotspot 3
gb_UNIGENE18311	1_0344	Chr 3H	144.22	16.8	3.25473	LOC_Os06g14810.1	3-ketoacyl-CoA synthase	eQTL hotspot 3
gb_UNIGENE21100	1_0344	Chr 3H	144.22	16.8	3.18201	LOC_Os08g41190.1	ATBPM1, putative	eQTL hotspot 3
gb_UNIGENE21644	1_0344	Chr 3H	144.22	16.5	3.12725	hit not found	no description	eQTL hotspot 3
gb_UNIGENE6958	1_0344	Chr 3H	144.22	17.3	3.03555	LOC_Os07g35260.1	serine/threonine kinase-like protein	eQTL hotspot 3
gb_UNIGENE21196	1_0344	Chr 3H	144.22	15.7	3.03555	LOC_Os06g43810.1	expressed protein	eQTL hotspot 3
gb_UNIGENE18462	1_0344	Chr 3H	144.22	15.3	2.98027	LOC_Os01g40260.1	OsWRKY77 - Superfamily of rice TFs having WRKY and zinc finger domains	eQTL hotspot 3
gb_UNIGENE416	1_0344	Chr 3H	144.22	15.2	2.98027	LOC_Os06g50300.2	endoplasmin homolog precursor	eQTL hotspot 3
gb_UNIGENE18966	1_0344	Chr 3H	144.22	15.2	2.98027	LOC_Os06g10230.2	receptor-like kinase 5 precursor	eQTL hotspot 3
gb_UNIGENE13755	1_0344	Chr 3H	144.22	14.9	2.88771	LOC_Os04g44910.1	protein kinase	eQTL hotspot 3
gb_UNIGENE13516	1_0344	Chr 3H	144.22	14.1	2.75718	LOC_Os01g41770.1	expressed protein	eQTL hotspot 3
gb_UNIGENE16046	1_0344	Chr 3H	144.22	17.2	2.70091	LOC_Os01g48360.2	expressed protein	eQTL hotspot 3
gb_UNIGENE14651	1_0344	Chr 3H	144.22	16.6	2.62556	LOC_Os09g20090.1	L-ascorbate oxidase precursor	eQTL hotspot 3
gb_UNIGENE5942	1_0344	Chr 3H	144.22	13.2	2.58775	LOC_Os04g44870.1	elicitor-responsive 3	eQTL hotspot 3
gb_UNIGENE15548	1_0344	Chr 3H	144.22	12.8	2.51186	LOC_Os05g25210.1	expressed protein	eQTL hotspot 3
gb_UNIGENE7697	1_0344	Chr 3H	144.22	12.8	2.51186	LOC_Os05g18604.1	retrotransposon protein, putative, Ty1-copia subclass	eQTL hotspot 3
gb_UNIGENE10245	1_0344	Chr 3H	144.22	20.2	2.47377	LOC_Os11g07690.1	disease resistance response 206	eQTL hotspot 3
gb_UNIGENE11789	2_0009	Chr 3H	148.51	44.4	9.44824	LOC_Os01g62430.3	elicitor-responsive 1	eQTL hotspot 3
gb_UNIGENE3638	2_0009	Chr 3H	148.51	32.1	6.39873	LOC_Os11g31540.1	BRASSINOSTEROID INSENSITIVE 1-associated receptor kinase 1 precursor	eQTL hotspot 3
gb_UNIGENE4290	2_0009	Chr 3H	148.51	31.6	5.9167	LOC_Os05g41480.2	plastidic phosphate translocator-like protein1	eQTL hotspot 3
gb_UNIGENE3635	2_0009	Chr 3H	148.51	26.7	5.21267	LOC_Os11g31540.1	BRASSINOSTEROID INSENSITIVE 1-associated receptor kinase 1 precursor	eQTL hotspot 3
gb_UNIGENE18445	2_0009	Chr 3H	148.51	24.7	4.65889	LOC_Os04g54070.1	receptor-like kinase	eQTL hotspot 3
gb_UNIGENE13562	2_0009	Chr 3H	148.51	23.4	4.5424	LOC_Os01g48620.1	expressed protein	eQTL hotspot 3
gb_UNIGENE1402	2_0009	Chr 3H	148.51	23.6	4.45866	LOC_Os07g39740.1	esterase precursor	eQTL hotspot 3
gb_UNIGENE13143	2_0009	Chr 3H	148.51	21.6	4.05033	LOC_Os02g04250.3	glycosyltransferase	eQTL hotspot 3
gb_UNIGENE15156	2_0009	Chr 3H	148.51	25.1	4.01582	LOC_Os03g08170.1	kinase APK1B, chloroplast precursor	eQTL hotspot 3
gb_UNIGENE3841	2_0009	Chr 3H	148.51	20.7	4.01582	LOC_Os01g36950.2	N-rich protein	eQTL hotspot 3
gb_UNIGENE6013	2_0009	Chr 3H	148.51	20.8	3.98123	LOC_Os02g48870.1	aspartic proteinase nepenthesin-2 precursor	eQTL hotspot 3
gb_UNIGENE11615	2_0009	Chr 3H	148.51	20.4	3.96391	LOC_Os01g64470.1	YLS9	eQTL hotspot 3
gb_UNIGENE13517	2_0009	Chr 3H	148.51	19.7	3.70172	LOC_Os02g17400.1	conserved hypothetical protein	eQTL hotspot 3
gb_UNIGENE14031	2_0009	Chr 3H	148.51	21.9	3.68408	LOC_Os02g42150.2	OsWAK14 - OsWAK receptor-like kinase	eQTL hotspot 3
gb_UNIGENE24882	2_0009	Chr 3H	148.51	19	3.68408	LOC_Os06g18000.1	kinase domain containing protein	eQTL hotspot 3
gb_UNIGENE12088	2_0009	Chr 3H	148.51	19.8	3.66643	LOC_Os06g43620.1	haemolysin-III related family protein	eQTL hotspot 3
gb_UNIGENE23526	2_0009	Chr 3H	148.51	18.2	3.54227	LOC_Os04g45290.1	beta-fructofuranosidase 1 precursor	eQTL hotspot 3
gb_UNIGENE18906	2_0009	Chr 3H	148.51	20.8	3.52446	LOC_Os07g35660.1	receptor-like serine-threonine kinase	eQTL hotspot 3
gb_UNIGENE21256	2_0009	Chr 3H	148.51	18.4	3.50662	hit not found	no description	eQTL hotspot 3
gb_UNIGENE7044	2_0009	Chr 3H	148.51	18	3.47088	LOC_Os01g61970.1	GPR108 precursor	eQTL hotspot 3
gb_UNIGENE12770	2_0009	Chr 3H	148.51	18.7	3.41712	LOC_Os09g29510.1	OsWAK80 - OsWAK receptor-like kinase	eQTL hotspot 3
gb_UNIGENE24335	2_0009	Chr 3H	148.51	16.9	3.23658	hit not found	no description	eQTL hotspot 3
gb_UNIGENE13821	2_0009	Chr 3H	148.51	20.6	3.14553	LOC_Os05g44770.1	receptor-like kinase 5 precursor	eQTL hotspot 3
gb_UNIGENE10292	2_0009	Chr 3H	148.51	17.7	3.14553	LOC_Os09g17630.1	receptor-like kinase 2	eQTL hotspot 3
gb_UNIGENE13905	2_0009	Chr 3H	148.51	20	3.10895	LOC_Os03g62180.3	ATP binding protein	eQTL hotspot 3
gb_UNIGENE4387	2_0009	Chr 3H	148.51	15.8	3.09064	LOC_Os06g44010.1	OsWRKY28 - Superfamily of rice TFs having WRKY and zinc finger domains	eQTL hotspot 3
gb_UNIGENE19871	2_0009	Chr 3H	148.51	15.7	3.01715	LOC_Os01g70130.1	transposon protein, unclassified	eQTL hotspot 3
gb_UNIGENE21786	2_0009	Chr 3H	148.51	18	2.99872	LOC_Os01g49580.1	kinase domain containing protein	eQTL hotspot 3
gb_UNIGENE4676	2_0009	Chr 3H	148.51	16	2.94331	LOC_Os02g08100.1	4-coumarate--CoA ligase 1	eQTL hotspot 3
gb_UNIGENE14350	2_0009	Chr 3H	148.51	16	2.94331	LOC_Os05g25450.1	protein kinase	eQTL hotspot 3
gb_UNIGENE24211	2_0009	Chr 3H	148.51	15.1	2.90626	LOC_Os03g30890.2	S-locus-like receptor kinase	eQTL hotspot 3
gb_UNIGENE2169	2_0009	Chr 3H	148.51	18.7	2.86913	LOC_Os03g02514.2	catalytic/ hydrolase	eQTL hotspot 3
gb_UNIGENE5422	2_0009	Chr 3H	148.51	14.3	2.75718	LOC_Os04g38480.1	BRASSINOSTEROID INSENSITIVE 1-associated receptor kinase 1 precursor	eQTL hotspot 3
gb_UNIGENE5687	2_0009	Chr 3H	148.51	12.7	2.49282	LOC_Os05g10670.1	zinc finger C-x8-C-x5-C-x3-H type family protein	eQTL hotspot 3
gb_UNIGENE24190	2_0023	Chr 3H	153.72	36.6	7.39014	LOC_Os12g41530.1	protein kinase	eQTL hotspot 3
gb_UNIGENE17518	2_0023	Chr 3H	153.72	35.5	7.19401	LOC_Os06g04900.1	hexose carrier HEX6	eQTL hotspot 3
gb_UNIGENE4273	2_0023	Chr 3H	153.72	37.6	7.08081	LOC_Os06g08032.1	flavonol synthase/flavanone 3-hydroxylase	eQTL hotspot 3
gb_UNIGENE10985	2_0023	Chr 3H	153.72	35	6.76524	LOC_Os02g01890.1	cytochrome P450 89A2	eQTL hotspot 3
gb_UNIGENE12685	2_0023	Chr 3H	153.72	31.5	6.03861	LOC_Os08g04370.1	uclacyanin-2 precursor	eQTL hotspot 3
gb_UNIGENE7879	2_0023	Chr 3H	153.72	32.7	6.02342	LOC_Os01g65070.2	embryogenesis-associated EMB8	eQTL hotspot 3
gb_UNIGENE14498	2_0023	Chr 3H	153.72	30.3	5.77841	LOC_Os02g39330.1	endochitinase PR4 precursor	eQTL hotspot 3
gb_UNIGENE24409	2_0023	Chr 3H	153.72	26.6	5.19666	LOC_Os06g15760.1	aspartic proteinase Asp1 precursor	eQTL hotspot 3
gb_UNIGENE13632	2_0023	Chr 3H	153.72	26.3	5.13246	LOC_Os09g04339.1	expressed protein	eQTL hotspot 3
gb_UNIGENE8749	2_0023	Chr 3H	153.72	26.2	5.11636	LOC_Os08g39350.1	glycerophosphoryl diester phosphodiesterase family protein	eQTL hotspot 3
gb_UNIGENE17082	2_0023	Chr 3H	153.72	26.4	4.8893	LOC_Os03g60840.1	Bowman-Birk type trypsin inhibitor	eQTL hotspot 3
gb_UNIGENE6539	2_0023	Chr 3H	153.72	26.1	4.8893	LOC_Os02g33110.1	beta-fructofuranosidase, insoluble isoenzyme 1 precursor	eQTL hotspot 3
gb_UNIGENE8722	2_0023	Chr 3H	153.72	24.2	4.59243	LOC_Os03g03350.1	glycoside hydrolase, family 28	eQTL hotspot 3
gb_UNIGENE406	2_0023	Chr 3H	153.72	24.6	4.57577	LOC_Os08g38900.1	caffeoyl-CoA O-methyltransferase 1	eQTL hotspot 3
gb_UNIGENE12286	2_0023	Chr 3H	153.72	28.5	4.49221	LOC_Os06g35700.1	reticuline oxidase precursor	eQTL hotspot 3
gb_UNIGENE20828	2_0023	Chr 3H	153.72	29.7	4.44186	LOC_Os10g08540.1	cytochrome P450 76B1	eQTL hotspot 3
gb_UNIGENE16892	2_0023	Chr 3H	153.72	24.5	4.44186	LOC_Os03g08880.1	ATPUP3	eQTL hotspot 3
gb_UNIGENE9086	2_0023	Chr 3H	153.72	22.6	4.34066	LOC_Os01g70380.1	serine palmitoyltransferase 2	eQTL hotspot 3
gb_UNIGENE26053	2_0023	Chr 3H	153.72	22.8	4.32373	LOC_Os06g22440.1	benzoate carboxyl methyltransferase	eQTL hotspot 3
gb_UNIGENE15099	2_0023	Chr 3H	153.72	23.1	4.18763	hit not found	no description	eQTL hotspot 3
gb_UNIGENE10632	2_0023	Chr 3H	153.72	22.8	4.18763	LOC_Os01g63190.2	L-ascorbate oxidase precursor	eQTL hotspot 3
gb_UNIGENE3636	2_0023	Chr 3H	153.72	21.3	4.13628	LOC_Os11g31540.1	BRASSINOSTEROID INSENSITIVE 1-associated receptor kinase 1 precursor	eQTL hotspot 3
gb_UNIGENE12360	2_0023	Chr 3H	153.72	21.6	4.10196	LOC_Os02g46962.3	transporter	eQTL hotspot 3
gb_UNIGENE10860	2_0023	Chr 3H	153.72	22.1	4.06756	LOC_Os03g58980.1	germin-like subfamily T member 2 precursor	eQTL hotspot 3
gb_UNIGENE9575	2_0023	Chr 3H	153.72	22.3	4.05033	LOC_Os04g57200.1	metal ion binding protein	eQTL hotspot 3
gb_UNIGENE1903	2_0023	Chr 3H	153.72	21	4.03309	LOC_Os07g14270.3	calreticulin precursor	eQTL hotspot 3
gb_UNIGENE9000	2_0023	Chr 3H	153.72	20.9	4.03309	LOC_Os02g48900.2	aspartic proteinase nepenthesin-1 precursor	eQTL hotspot 3
gb_UNIGENE4173	2_0023	Chr 3H	153.72	24.1	3.98123	LOC_Os05g33140.1	basic endochitinase 1 precursor	eQTL hotspot 3
gb_UNIGENE6576	2_0023	Chr 3H	153.72	20.6	3.94656	LOC_Os11g37950.1	win2 precursor	eQTL hotspot 3
gb_UNIGENE1522	2_0023	Chr 3H	153.72	24.4	3.8421	LOC_Os06g19070.1	cytochrome P450 76C2	eQTL hotspot 3
gb_UNIGENE3208	2_0023	Chr 3H	153.72	24.4	3.78961	LOC_Os09g39940.1	blue copper precursor	eQTL hotspot 3
gb_UNIGENE11777	2_0023	Chr 3H	153.72	19.6	3.75451	LOC_Os03g29850.1	zinc transporter 2 precursor	eQTL hotspot 3
gb_UNIGENE606	2_0023	Chr 3H	153.72	22.1	3.71934	LOC_Os08g38900.3	caffeoyl-CoA O-methyltransferase 1	eQTL hotspot 3
gb_UNIGENE1615	2_0023	Chr 3H	153.72	19.8	3.68408	LOC_Os02g02410.1	luminal-binding 3 precursor	eQTL hotspot 3
gb_UNIGENE13952	2_0023	Chr 3H	153.72	19.3	3.68408	LOC_Os02g09990.1	TMV response-related gene product	eQTL hotspot 3
gb_UNIGENE6707	2_0023	Chr 3H	153.72	20.3	3.64875	LOC_Os07g39350.1	proton myo-inositol cotransporter	eQTL hotspot 3
gb_UNIGENE3239	2_0023	Chr 3H	153.72	19.4	3.64875	LOC_Os02g14430.1	peroxidase 68 precursor	eQTL hotspot 3
gb_UNIGENE10608	2_0023	Chr 3H	153.72	18.4	3.52446	LOC_Os05g01760.1	lysine ketoglutarate reductase trans-splicing related 1	eQTL hotspot 3
gb_UNIGENE15250	2_0023	Chr 3H	153.72	18.3	3.50662	LOC_Os09g37330.1	OsSAUR39 - Auxin-responsive SAUR gene family member	eQTL hotspot 3
gb_UNIGENE4691	2_0023	Chr 3H	153.72	18.7	3.45298	LOC_Os01g38510.1	transport Sec61 beta subunit	eQTL hotspot 3
gb_UNIGENE6521	2_0023	Chr 3H	153.72	17.7	3.43506	hit not found	no description	eQTL hotspot 3
gb_UNIGENE2112	2_0023	Chr 3H	153.72	21.2	3.39916	LOC_Os07g48030.1	peroxidase 2 precursor	eQTL hotspot 3
gb_UNIGENE5784	2_0023	Chr 3H	153.72	17.8	3.39916	LOC_Os03g02670.2	solute carrier family 35 member B3	eQTL hotspot 3
gb_UNIGENE1560	2_0023	Chr 3H	153.72	17.7	3.39916	LOC_Os04g32950.1	calnexin homolog precursor	eQTL hotspot 3
gb_UNIGENE13274	2_0023	Chr 3H	153.72	17.5	3.39916	LOC_Os12g10320.1	plant-specific domain TIGR01627 family protein	eQTL hotspot 3
gb_UNIGENE634	2_0023	Chr 3H	153.72	17.3	3.34516	LOC_Os10g34930.1	secretory protein	eQTL hotspot 3
gb_UNIGENE477	2_0023	Chr 3H	153.72	18.6	3.32711	LOC_Os02g46830.1	expressed protein	eQTL hotspot 3
gb_UNIGENE3886	2_0023	Chr 3H	153.72	19	3.30905	LOC_Os03g61960.1	ferredoxin-3, chloroplast precursor	eQTL hotspot 3
gb_UNIGENE9475	2_0023	Chr 3H	153.72	17.7	3.30905	LOC_Os08g40530.2	calcium-transporting ATPase 9, plasma membrane-type	eQTL hotspot 3
gb_UNIGENE2212	2_0023	Chr 3H	153.72	17.1	3.23658	LOC_Os01g28500.1	pathogenesis-related PRMS precursor	eQTL hotspot 3
gb_UNIGENE4309	2_0023	Chr 3H	153.72	17	3.14553	hit not found	no description	eQTL hotspot 3
gb_UNIGENE12794	2_0023	Chr 3H	153.72	16	3.12725	LOC_Os03g31679.1	adhesive/proline-rich protein	eQTL hotspot 3
gb_UNIGENE8402	2_0023	Chr 3H	153.72	16	3.12725	LOC_Os09g37100.1	phospholipase D delta	eQTL hotspot 3
gb_UNIGENE24094	2_0023	Chr 3H	153.72	17	3.0723	LOC_Os04g37970.1	sugar transport 5	eQTL hotspot 3
gb_UNIGENE2636	2_0023	Chr 3H	153.72	16.3	3.0723	LOC_Os02g53180.2	1-aminocyclopropane-1-carboxylate oxidase 1	eQTL hotspot 3
gb_UNIGENE5537	2_0023	Chr 3H	153.72	16.3	3.03555	LOC_Os07g01560.2	sugar transport 1	eQTL hotspot 3
gb_UNIGENE1737	2_0023	Chr 3H	153.72	16.1	3.03555	LOC_Os03g49380.1	lipoxygenase 4	eQTL hotspot 3
gb_UNIGENE10743	2_0023	Chr 3H	153.72	15.9	3.03555	LOC_Os01g02350.1	receptor-like kinase ARK1AS	eQTL hotspot 3
gb_UNIGENE21646	2_0023	Chr 3H	153.72	15.5	2.9618	LOC_Os07g01750.1	transparent testa 12 protein	eQTL hotspot 3
gb_UNIGENE17122	2_0023	Chr 3H	153.72	16.6	2.90626	LOC_Os03g14110.1	hypothetical protein	eQTL hotspot 3
gb_UNIGENE13096	2_0023	Chr 3H	153.72	15.3	2.88771	LOC_Os06g39260.1	solute carrier family 35 member B1	eQTL hotspot 3
gb_UNIGENE9541	2_0023	Chr 3H	153.72	15	2.79459	LOC_Os02g21250.1	coatomer subunit zeta-1	eQTL hotspot 3
gb_UNIGENE13088	2_0023	Chr 3H	153.72	15	2.79459	LOC_Os03g12530.1	metal tolerance C3	eQTL hotspot 3
gb_UNIGENE7189	2_0023	Chr 3H	153.72	14.1	2.7759	LOC_Os11g28340.1	ER lumen retaining receptor	eQTL hotspot 3
gb_UNIGENE6204	2_0023	Chr 3H	153.72	14.4	2.75718	LOC_Os02g40180.1	receptor-like kinase precursor	eQTL hotspot 3
gb_UNIGENE9662	2_0023	Chr 3H	153.72	15.3	2.73845	LOC_Os03g11900.1	sugar transport 8	eQTL hotspot 3
gb_UNIGENE5648	2_0023	Chr 3H	153.72	16.2	2.71969	LOC_Os04g38540.1	aldose 1-epimerase	eQTL hotspot 3
gb_UNIGENE4056	2_0023	Chr 3H	153.72	20.4	2.68211	LOC_Os12g43430.1	thaumatin-like precursor	eQTL hotspot 3
gb_UNIGENE5943	2_0023	Chr 3H	153.72	13.5	2.66328	LOC_Os04g44870.1	elicitor-responsive 3	eQTL hotspot 3
gb_UNIGENE725	2_0023	Chr 3H	153.72	13.2	2.62556	LOC_Os11g09280.2	OsPDIL1-1 - Oryza sativa disulfide isomerase	eQTL hotspot 3
gb_UNIGENE19372	2_0023	Chr 3H	153.72	13.2	2.60667	LOC_Os01g08950.1	expressed protein	eQTL hotspot 3
gb_UNIGENE3023	2_0023	Chr 3H	153.72	16.4	2.56881	LOC_Os06g06290.3	alpha-L-fucosidase 2 precursor	eQTL hotspot 3
gb_UNIGENE18116	2_0023	Chr 3H	153.72	14.8	2.56881	LOC_Os07g35560.3	hydrolase, hydrolyzing O-glycosyl compounds	eQTL hotspot 3
gb_UNIGENE15070	2_0023	Chr 3H	153.72	13.5	2.56881	LOC_Os06g20820.1	expressed protein	eQTL hotspot 3
gb_UNIGENE538	2_0023	Chr 3H	153.72	13.2	2.54985	LOC_Os10g34910.1	secretory protein	eQTL hotspot 3
gb_UNIGENE16157	2_0023	Chr 3H	153.72	12.8	2.54985	LOC_Os02g46090.1	calcium-dependent kinase, isoform AK1	eQTL hotspot 3
gb_UNIGENE2119	2_0023	Chr 3H	153.72	16.6	2.53086	LOC_Os07g48050.1	peroxidase precursor	eQTL hotspot 3
gb_UNIGENE13799	2_0023	Chr 3H	153.72	13.2	2.51186	LOC_Os03g08999.1	alcohol dehydrogenase 1	eQTL hotspot 3
gb_UNIGENE22199	2_0023	Chr 3H	153.72	12.7	2.51186	LOC_Os04g23700.1	ATP binding protein	eQTL hotspot 3
gb_UNIGENE13172	2_0023	Chr 3H	153.72	16.3	2.49282	LOC_Os03g06680.1	plant-specific domain TIGR01615 family protein	eQTL hotspot 3
gb_UNIGENE2849	2_0023	Chr 3H	153.72	13.4	2.45469	LOC_Os01g03760.1	expressed protein	eQTL hotspot 3
gb_UNIGENE23697	1_0584	Chr 3H	161.59	86.3	31.2288	LOC_Os01g61080.1	OsWRKY24 - Superfamily of rice TFs having WRKY and zinc finger domains
gb_UNIGENE19439	1_0584	Chr 3H	161.59	70.6	19.2706	LOC_Os01g67630.2	peptide transporter PTR2
gb_UNIGENE8558	1_0584	Chr 3H	161.59	28.2	5.38772	hit not found	no description
gb_UNIGENE8557	1_0584	Chr 3H	161.59	25.2	4.87295	LOC_Os05g02200.1	protein kinase
gb_UNIGENE3243	1_0584	Chr 3H	161.59	23.5	4.5591	LOC_Os02g14430.1	peroxidase 68 precursor
gb_UNIGENE15357	1_0584	Chr 3H	161.59	19	3.5956	LOC_Os01g66980.1	expressed protein
gb_UNIGENE17992	1_0584	Chr 3H	161.59	22	3.45298	LOC_Os06g38970.1	ATP binding protein
gb_UNIGENE22627	1_0584	Chr 3H	161.59	17.7	3.43506	LOC_Os04g45900.1	transposon protein, unclassified
gb_UNIGENE2504	1_0584	Chr 3H	161.59	17.4	3.34516	LOC_Os03g53150.1	OsIAA13 - Auxin-responsive Aux/IAA gene family member
gb_UNIGENE19911	1_0584	Chr 3H	161.59	15.3	2.9248	LOC_Os05g44970.1	senescence-induced receptor-like serine/threonine-kinase precursor
gb_UNIGENE3350	1_0584	Chr 3H	161.59	15	2.68211	LOC_Os06g11800.1	annexin-like RJ4
gb_UNIGENE9742	1_1330	Chr 3H	166.43	80.8	26.0486	LOC_Os01g67190.1	ribonuclease 2 precursor
gb_UNIGENE16619	1_1330	Chr 3H	166.43	27.5	5.3084	LOC_Os09g29520.1	OsWAK81 - OsWAK receptor-like cytoplasmic kinase (OsWAK-RLCK)
gb_UNIGENE91	1_1330	Chr 3H	166.43	12.4	2.47377	LOC_Os06g50300.1	endoplasmin homolog precursor
gb_UNIGENE9740	2_0944	Chr 3H	168.59	87.6	32.9191	hit not found	no description
gb_UNIGENE101	2_0944	Chr 3H	168.59	76.5	22.6849	LOC_Os01g66940.1	fructokinase-1
gb_UNIGENE15356	2_0944	Chr 3H	168.59	35.1	6.95249	LOC_Os01g66980.1	expressed protein
gb_UNIGENE5164	1_0754	Chr 3H	175.04	19.6	3.66643	LOC_Os03g18130.1	asparagine synthetase
gb_UNIGENE631	2_0650	Chr 3H	176.18	16.9	3.30905	LOC_Os06g04620.1	GDP-mannose 4,6 dehydratase 2
gb_UNIGENE12086	2_0650	Chr 3H	176.18	12.5	2.47377	LOC_Os05g41030.1	lipid binding protein
gb_UNIGENE10529	2_0527	Chr 3H	186.47	27.3	5.16459	LOC_Os01g70210.1	phosphatidylinositol transfer CSR1
gb_UNIGENE6495	2_0527	Chr 3H	186.47	21	3.877	LOC_Os01g70470.1	expressed protein
gb_UNIGENE4700	2_0527	Chr 3H	186.47	16.6	3.18201	LOC_Os02g15750.1	expressed protein
gb_UNIGENE5919	1_0122	Chr 3H	189.73	42.6	8.69823	LOC_Os01g70200.1	secondary cell wall-related glycosyltransferase family 47
gb_UNIGENE5920	1_0122	Chr 3H	189.73	27.3	4.8074	LOC_Os01g70200.1	secondary cell wall-related glycosyltransferase family 47
gb_UNIGENE1580	2_0085	Chr 3H	190.58	44.6	9.5577	LOC_Os06g31800.1	thionin precursor
gb_UNIGENE8851	2_0920	Chr 3H	195.69	21.5	4.13628	LOC_Os01g11860.1	4-methyl-5-thiazole monophosphate biosynthesis protein
gb_UNIGENE11289	2_0920	Chr 3H	195.69	20.2	3.9292	LOC_Os01g71670.1	glucan endo-1,3-beta-glucosidase GII precursor
gb_UNIGENE10483	2_0920	Chr 3H	195.69	15.5	3.03555	LOC_Os02g51150.1	SUR2
gb_UNIGENE12869	2_0920	Chr 3H	195.69	14	2.75718	LOC_Os09g29130.1	ZF-HD dimerisation region containing protein
gb_UNIGENE4999	2_0920	Chr 3H	195.69	13.9	2.75718	LOC_Os01g02390.1	TAK14
gb_UNIGENE10057	2_0920	Chr 3H	195.69	14.2	2.58775	LOC_Os01g70850.1	esterase PIR7B
gb_UNIGENE17974	2_0920	Chr 3H	195.69	12.5	2.49282	LOC_Os01g52160.1	metal ion binding protein
gb_UNIGENE5986	1_0631	Chr 3H	199.59	93.7	43.5646	hit not found	no description
gb_UNIGENE5987	1_0631	Chr 3H	199.59	90.3	36.6347	hit not found	no description
gb_UNIGENE11993	1_0631	Chr 3H	199.59	33.4	6.53167	LOC_Os04g37760.1	expressed protein
gb_UNIGENE23219	2_1386	Chr 3H	200.93	75.4	22.1688	LOC_Os10g31730.1	glycine-rich cell wall structural 2 precursor
gb_UNIGENE24169	2_1386	Chr 3H	200.93	69.1	18.5851	hit not found	no description
gb_UNIGENE26053	2_1386	Chr 3H	200.93	17.4	3.03555	LOC_Os06g22440.1	benzoate carboxyl methyltransferase
gb_UNIGENE16581	2_1386	Chr 3H	200.93	13.7	2.62556	LOC_Os12g40790.1	binding protein
gb_UNIGENE7420	2_1272	Chr 3H	206.94	57.2	13.5662	LOC_Os07g08070.1	transmembrane BAX inhibitor motif-containing 4
gb_UNIGENE3636	2_1272	Chr 3H	206.94	22.9	4.44186	LOC_Os11g31540.1	BRASSINOSTEROID INSENSITIVE 1-associated receptor kinase 1 precursor
gb_UNIGENE5761	2_1272	Chr 3H	206.94	21.7	4.08477	LOC_Os01g72080.1	calmodulin-like 1
gb_UNIGENE18459	2_1376	Chr 3H	208.11	71.8	20.0455	LOC_Os10g03570.1	RGH1A
gb_UNIGENE3638	2_1376	Chr 3H	208.11	58.4	14.0009	LOC_Os11g31540.1	BRASSINOSTEROID INSENSITIVE 1-associated receptor kinase 1 precursor
gb_UNIGENE14777	2_1376	Chr 3H	208.11	51.7	11.6105	LOC_Os01g72360.1	expressed protein
gb_UNIGENE13583	2_1376	Chr 3H	208.11	18.7	3.57785	LOC_Os01g72610.1	glycosyltransferase
gb_UNIGENE5000	2_0421	Chr 3H	212.41	13.5	2.66328	LOC_Os01g02800.1	receptor-like kinase ARK1AS
gb_UNIGENE20058	1_0646	Chr 3H	223.23	78.1	24.0187	LOC_Os02g48980.1	GPI-anchored protein
gb_UNIGENE16393	1_0646	Chr 3H	223.23	59	14.1099	LOC_Os01g72240.1	uridine 5-monophosphate synthase
gb_UNIGENE1636	2_1523	Chr 3H	226.17	34.7	6.85194	LOC_Os01g51570.1	glucan endo-1,3-beta-glucosidase GII precursor
gb_UNIGENE1159	1_1410	Chr 3H	231.32	91.7	39.0778	hit not found	no description
gb_UNIGENE1179	1_1410	Chr 3H	231.32	91.2	38.0545	LOC_Os01g05970.1	core histone H2A/H2B/H3/H4 family protein
gb_UNIGENE9234	1_1410	Chr 3H	231.32	89.4	35.1132	hit not found	no description
gb_UNIGENE4058	1_1410	Chr 3H	231.32	77	23.0471	LOC_Os04g44470.1	alpha-amylase/subtilisin inhibitor
gb_UNIGENE15099	1_1410	Chr 3H	231.32	52.9	12.092	hit not found	no description
gb_UNIGENE17684	1_1410	Chr 3H	231.32	12.3	2.47377	LOC_Os02g56250.1	GATA zinc finger family protein
gb_UNIGENE20720	1_0014	Chr 3H	232.19	60.8	14.8443	LOC_Os01g72900.1	abscisic stress ripening 1
gb_UNIGENE11773	1_0014	Chr 3H	232.19	15.9	2.90626	hit not found	no description
gb_UNIGENE2550	1_1516	Chr 3H	233.47	90.4	36.7031	LOC_Os11g37950.1	win2 precursor
gb_UNIGENE6706	2_0145	Chr 4H	2.04	13.4	2.58775	LOC_Os03g10100.1	sorbitol transporter
gb_UNIGENE1424	1_1345	Chr 4H	10.58	16.1	3.01715	LOC_Os12g42876.2	5-methyltetrahydropteroyltriglutamate--homocysteine methyltransferase
gb_UNIGENE2894	1_1345	Chr 4H	10.58	16.1	2.7759	hit not found	no description
gb_UNIGENE16109	1_1300	Chr 4H	23.92	92.2	40.0865	LOC_Os03g46660.1	glucan endo-1,3-beta-glucosidase 7 precursor
gb_UNIGENE5260	1_1300	Chr 4H	23.92	57.2	13.4815	LOC_Os03g47610.8	thiamine biosynthesis thiC
gb_UNIGENE6345	1_1300	Chr 4H	23.92	56.3	13.1094	LOC_Os11g20090.1	O-methyltransferase ZRP4
gb_UNIGENE20750	1_1300	Chr 4H	23.92	34.5	6.9668	LOC_Os03g47060.1	expressed protein
gb_UNIGENE6076	1_1300	Chr 4H	23.92	27.7	4.93823	LOC_Os03g47500.2	RING finger 5
gb_UNIGENE5487	1_0738	Chr 4H	33.08	54.2	12.5189	LOC_Os03g48626.2	expressed protein
gb_UNIGENE19604	2_0557	Chr 4H	33.94	92.9	41.5358	LOC_Os06g22050.1	loricrin, putative
gb_UNIGENE3018	1_0221	Chr 4H	36.09	48.5	10.6574	LOC_Os03g48780.1	oxalate oxidase 2 precursor
gb_UNIGENE3017	1_0221	Chr 4H	36.09	40.5	8.45303	LOC_Os03g48780.1	oxalate oxidase 2 precursor
gb_UNIGENE3547	1_0221	Chr 4H	36.09	16	2.94331	LOC_Os11g20090.1	O-methyltransferase ZRP4
gb_UNIGENE13172	1_1136	Chr 4H	38.25	14.6	2.64443	LOC_Os03g06680.1	plant-specific domain TIGR01615 family protein
gb_UNIGENE7003	1_0562	Chr 4H	42.73	13.2	2.60667	LOC_Os05g35800.1	expressed protein
gb_UNIGENE6082	1_0031	Chr 4H	48.35	66.4	17.3172	LOC_Os03g51430.2	expressed protein
gb_UNIGENE3156	1_0031	Chr 4H	48.35	39.5	8.20392	LOC_Os08g09010.1	germin-like subfamily 1 member 11 precursor
gb_UNIGENE3155	1_0031	Chr 4H	48.35	25.8	5.05182	LOC_Os08g08990.1	germin-like subfamily 1 member 11 precursor
gb_UNIGENE22343	1_0031	Chr 4H	48.35	15.4	2.98027	LOC_Os04g42310.1	K+ channel tetramerisation domain containing protein
gb_UNIGENE20719	1_0031	Chr 4H	48.35	15.5	2.47377	LOC_Os06g36270.5	receptor-like kinase 5 precursor
gb_UNIGENE10096	1_0860	Chr 4H	58.42	77	23.1389	LOC_Os03g02300.1	expressed protein
gb_UNIGENE3152	1_0860	Chr 4H	58.42	40	8.32242	LOC_Os08g08990.1	germin-like subfamily 1 member 11 precursor
gb_UNIGENE2148	1_0860	Chr 4H	58.42	19.2	3.71934	LOC_Os03g55070.2	UDP-glucose 6-dehydrogenase
gb_UNIGENE8552	1_0860	Chr 4H	58.42	15.3	2.9618	hit not found	no description
gb_UNIGENE3112	1_0860	Chr 4H	58.42	19.1	2.94331	LOC_Os03g55850.1	cold acclimation COR413-PM1
gb_UNIGENE15600	1_0860	Chr 4H	58.42	14.7	2.7759	LOC_Os07g42310.1	TMEM87A protein
gb_UNIGENE1517	1_0860	Chr 4H	58.42	13.2	2.62556	LOC_Os08g08980.1	germin-like subfamily 1 member 7 precursor
gb_UNIGENE12060	1_1382	Chr 4H	60.57	36.3	6.45795	LOC_Os03g51970.1	growth-regulating factor 1
gb_UNIGENE18733	1_1382	Chr 4H	60.57	19.1	3.63106	LOC_Os09g08130.2	indole-3-glycerol phosphate synthase, chloroplast precursor
gb_UNIGENE11805	2_0012	Chr 4H	63.26	20.1	3.52446	LOC_Os03g52410.1	expressed protein
gb_UNIGENE11276	1_0371	Chr 4H	64.12	71.7	20.0207	LOC_Os03g52760.1	carbohydrate kinase, PfkB
gb_UNIGENE23747	1_0371	Chr 4H	64.12	23.6	4.57577	LOC_Os03g16390.1	expressed protein
gb_UNIGENE15046	1_0371	Chr 4H	64.12	28	4.50896	LOC_Os03g02240.1	AT-GTL1
gb_UNIGENE2387	1_1180	Chr 4H	64.98	35.3	7.06661	LOC_Os06g01400.1	glycyl-tRNA synthetase 2, chloroplast/mitochondrial precursor
gb_UNIGENE11836	1_1180	Chr 4H	64.98	35.1	6.76524	LOC_Os11g07440.1	neutral/alkaline invertase
gb_UNIGENE3151	1_1180	Chr 4H	64.98	29.3	5.68553	LOC_Os08g08990.1	germin-like subfamily 1 member 11 precursor
gb_UNIGENE9863	1_1180	Chr 4H	64.98	13.1	2.54985	LOC_Os05g37660.1	AER
gb_UNIGENE20602	2_0853	Chr 4H	78.54	93.7	43.4818	hit not found	no description
gb_UNIGENE18880	2_0853	Chr 4H	78.54	47	10.1988	hit not found	no description
gb_UNIGENE6706	2_0853	Chr 4H	78.54	19.5	3.71934	LOC_Os03g10100.1	sorbitol transporter
gb_UNIGENE3157	1_1063	Chr 4H	79.75	32.1	6.41356	LOC_Os08g09080.2	germin-like subfamily 1 member 11 precursor
gb_UNIGENE15259	1_1063	Chr 4H	79.75	17.7	3.43506	LOC_Os06g50930.1	senescence-associated DIN1
gb_UNIGENE10004	1_0881	Chr 4H	83.99	31.3	6.23471	LOC_Os03g14050.1	thaumatin-like 1 precursor
gb_UNIGENE8307	1_0881	Chr 4H	83.99	14.5	2.85052	LOC_Os02g17090.1	cucumisin precursor
gb_UNIGENE5217	1_0046	Chr 4H	85.96	48.5	10.5554	LOC_Os05g42190.1	flavowrbA
gb_UNIGENE13990	1_0046	Chr 4H	85.96	19.7	3.82462	LOC_Os03g47060.1	expressed protein
gb_UNIGENE23095	1_0046	Chr 4H	85.96	15.7	2.75718	hit not found	no description
gb_UNIGENE18020	2_1087	Chr 4H	95.26	19.2	3.66643	LOC_Os11g45740.1	DNA binding protein
gb_UNIGENE13114	2_1087	Chr 4H	95.26	12.5	2.49282	LOC_Os10g33270.1	cyanate hydratase
gb_UNIGENE5965	2_1087	Chr 4H	95.26	12.4	2.47377	LOC_Os04g55159.1	expressed protein
gb_UNIGENE13218	1_0010	Chr 4H	100.99	39	7.91043	hit not found	no description
gb_UNIGENE6380	1_0010	Chr 4H	100.99	33	6.61967	LOC_Os11g08100.1	aspartic proteinase Asp1 precursor
gb_UNIGENE10112	1_0010	Chr 4H	100.99	18.8	3.57785	LOC_Os03g08960.1	homeodomain-leucine zipper transcription factor TaHDZipI-1
gb_UNIGENE6409	1_0010	Chr 4H	100.99	18.3	3.23658	LOC_Os03g12030.1	3-ketoacyl-CoA synthase
gb_UNIGENE1321	2_0580	Chr 4H	104.15	44.7	9.6061	LOC_Os07g48780.1	calmodulin
gb_UNIGENE21110	2_0580	Chr 4H	104.15	21.2	4.10196	LOC_Os08g29660.1	OsWRKY69 - Superfamily of rice TFs having WRKY and zinc finger domains
gb_UNIGENE2596	2_0580	Chr 4H	104.15	20.9	4.05033	LOC_Os09g17840.1	transport Sec61 alpha subunit isoform 2
gb_UNIGENE2442	2_0580	Chr 4H	104.15	18.6	3.45298	LOC_Os09g27830.1	OsPDIL2-3 - Oryza sativa disulfide isomerase
gb_UNIGENE12732	2_0580	Chr 4H	104.15	17.4	3.38118	LOC_Os12g07590.2	receptor-type tyrosine-phosphatase S precursor
gb_UNIGENE758	2_0580	Chr 4H	104.15	17.7	3.27286	LOC_Os11g09280.2	OsPDIL1-1 - Oryza sativa disulfide isomerase
gb_UNIGENE13151	2_0580	Chr 4H	104.15	16.9	3.12725	LOC_Os01g74580.2	dnaJ homolog subfamily C member 7
gb_UNIGENE2747	2_0580	Chr 4H	104.15	15.5	2.88771	LOC_Os01g67054.1	calreticulin-3 precursor
gb_UNIGENE19858	2_0580	Chr 4H	104.15	13.7	2.68211	LOC_Os04g35500.1	ZF-HD homeobox protein
gb_UNIGENE12900	2_0580	Chr 4H	104.15	14.2	2.60667	hit not found	no description
gb_UNIGENE17047	2_0580	Chr 4H	104.15	13.1	2.60667	LOC_Os01g23380.1	stripe rust resistance Yr10
gb_UNIGENE11240	2_0580	Chr 4H	104.15	13.1	2.53086	LOC_Os01g42234.1	amino-acid permease C584.13
gb_UNIGENE12508	1_1513	Chr 4H	106.02	39.4	8.17747	LOC_Os03g12260.1	cytochrome P450 86A2
gb_UNIGENE3211	1_1513	Chr 4H	106.02	19.2	3.71934	LOC_Os09g39940.1	blue copper precursor
gb_UNIGENE70	1_1513	Chr 4H	106.02	19.8	3.68408	LOC_Os11g09280.2	OsPDIL1-1 - Oryza sativa disulfide isomerase
gb_UNIGENE1615	1_1513	Chr 4H	106.02	18.6	3.54227	LOC_Os02g02410.1	luminal-binding 3 precursor
gb_UNIGENE3209	1_1513	Chr 4H	106.02	18.2	3.54227	LOC_Os09g39940.1	blue copper precursor
gb_UNIGENE5422	1_1513	Chr 4H	106.02	18.1	3.48876	LOC_Os04g38480.1	BRASSINOSTEROID INSENSITIVE 1-associated receptor kinase 1 precursor
gb_UNIGENE14879	1_1513	Chr 4H	106.02	19.3	3.39916	LOC_Os02g45750.1	protein kinase
gb_UNIGENE18311	1_1513	Chr 4H	106.02	16.9	3.23658	LOC_Os06g14810.1	3-ketoacyl-CoA synthase
gb_UNIGENE13562	1_1513	Chr 4H	106.02	16.1	3.12725	LOC_Os01g48620.1	expressed protein
gb_UNIGENE18990	1_1513	Chr 4H	106.02	15.6	3.01715	LOC_Os02g09200.1	cytochrome P450 71D10
gb_UNIGENE14302	1_1513	Chr 4H	106.02	15.5	3.01715	LOC_Os01g12910.1	thioesterase family protein
gb_UNIGENE3679	1_1513	Chr 4H	106.02	15.5	2.98027	LOC_Os02g08180.1	transport SEC61 gamma subunit
gb_UNIGENE3681	1_1513	Chr 4H	106.02	15.5	2.9618	LOC_Os02g08180.1	transport SEC61 gamma subunit
gb_UNIGENE15786	1_1513	Chr 4H	106.02	15.2	2.8319	LOC_Os09g35940.1	cytochrome P450 78A3
gb_UNIGENE9431	1_1513	Chr 4H	106.02	15.2	2.75718	LOC_Os06g41770.1	bZIP transcription factor protein
gb_UNIGENE11146	1_1513	Chr 4H	106.02	14.5	2.68211	LOC_Os06g44170.1	leucoanthocyanidin reductase
gb_UNIGENE5427	1_1513	Chr 4H	106.02	14.9	2.64443	LOC_Os04g54200.1	diacylglycerol kinase
gb_UNIGENE4309	1_1513	Chr 4H	106.02	13.3	2.64443	hit not found	no description
gb_UNIGENE2595	1_1513	Chr 4H	106.02	13.8	2.54985	LOC_Os09g17840.1	transport Sec61 alpha subunit isoform 2
gb_UNIGENE9576	1_0467	Chr 4H	109.69	20.4	3.877	LOC_Os04g57200.1	metal ion binding protein
gb_UNIGENE725	1_0467	Chr 4H	109.69	20.4	3.73693	LOC_Os11g09280.2	OsPDIL1-1 - Oryza sativa disulfide isomerase
gb_UNIGENE21646	1_0467	Chr 4H	109.69	15.5	3.01715	LOC_Os07g01750.1	transparent testa 12 protein
gb_UNIGENE1642	1_0467	Chr 4H	109.69	15.1	2.94331	LOC_Os03g40270.1	alpha-1,4-glucan-synthase
gb_UNIGENE13799	1_0467	Chr 4H	109.69	15	2.88771	LOC_Os03g08999.1	alcohol dehydrogenase 1
gb_UNIGENE6920	1_0467	Chr 4H	109.69	14.5	2.49282	LOC_Os04g32920.5	potassium transporter 1
gb_UNIGENE26053	1_0467	Chr 4H	109.69	12.7	2.49282	LOC_Os06g22440.1	benzoate carboxyl methyltransferase
gb_UNIGENE21659	1_0467	Chr 4H	109.69	12.5	2.49282	LOC_Os11g37700.1	ATPase, coupled to transmembrane movement of substances
gb_UNIGENE11884	1_0467	Chr 4H	109.69	13.2	2.45469	LOC_Os06g49190.1	nonspecific lipid-transfer precursor
gb_UNIGENE12007	1_0309	Chr 4H	113.86	76.8	23.0369	LOC_Os03g05900.2	monooxygenase
gb_UNIGENE26204	1_0309	Chr 4H	113.86	15	2.81326	LOC_Os04g52210.1	ent-kaurene synthase B, chloroplast precursor
gb_UNIGENE14263	1_1004	Chr 4H	115.71	18.3	3.23658	LOC_Os07g41850.1	C1-like domain containing protein
gb_UNIGENE3096	1_0523	Chr 4H	117.79	15.3	2.9248	LOC_Os03g12500.1	cytochrome P450 74A2
gb_UNIGENE10245	1_1500	Chr 4H	118.95	40.4	8.28302	LOC_Os11g07690.1	disease resistance response 206
gb_UNIGENE1737	1_1500	Chr 4H	118.95	32.4	5.9167	LOC_Os03g49380.1	lipoxygenase 4
gb_UNIGENE71	1_1500	Chr 4H	118.95	34.9	5.79384	LOC_Os06g50300.2	endoplasmin homolog precursor
gb_UNIGENE13755	1_1500	Chr 4H	118.95	29.8	5.46664	LOC_Os04g44910.1	protein kinase
gb_UNIGENE568	1_1500	Chr 4H	118.95	33.8	5.41934	hit not found	no description
gb_UNIGENE8557	1_1500	Chr 4H	118.95	25.1	4.85659	LOC_Os05g02200.1	protein kinase
gb_UNIGENE6539	1_1500	Chr 4H	118.95	23.5	4.5591	LOC_Os02g33110.1	beta-fructofuranosidase, insoluble isoenzyme 1 precursor
gb_UNIGENE8558	1_1500	Chr 4H	118.95	23.7	4.52569	hit not found	no description
gb_UNIGENE9141	1_1500	Chr 4H	118.95	27.5	4.44186	LOC_Os03g40670.1	glycerophosphoryl diester phosphodiesterase precursor
gb_UNIGENE7934	1_1500	Chr 4H	118.95	23.5	4.30678	LOC_Os03g04110.2	receptor-like GPI-anchored 2
gb_UNIGENE13096	1_1500	Chr 4H	118.95	29	4.27283	LOC_Os06g39260.1	solute carrier family 35 member B1
gb_UNIGENE416	1_1500	Chr 4H	118.95	27.1	4.23881	LOC_Os06g50300.2	endoplasmin homolog precursor
gb_UNIGENE25420	1_1500	Chr 4H	118.95	21.6	3.9292	LOC_Os02g50460.1	immediate-early fungal elicitor CMPG1
gb_UNIGENE8729	1_1500	Chr 4H	118.95	17.5	3.38118	LOC_Os11g44300.1	hypothetical protein
gb_UNIGENE12794	1_1500	Chr 4H	118.95	16.4	3.21841	LOC_Os03g31679.1	adhesive/proline-rich protein
gb_UNIGENE5469	1_1500	Chr 4H	118.95	18	2.98027	LOC_Os03g61470.1	PGPS/D12
gb_UNIGENE11499	1_1500	Chr 4H	118.95	19.1	2.88771	LOC_Os07g03200.1	phytosulfokines 4 precursor
gb_UNIGENE19372	1_1500	Chr 4H	118.95	17.6	2.8319	LOC_Os01g08950.1	expressed protein
gb_UNIGENE19871	1_1500	Chr 4H	118.95	15.1	2.79459	LOC_Os01g70130.1	transposon protein, unclassified
gb_UNIGENE7044	1_1500	Chr 4H	118.95	17	2.75718	LOC_Os01g61970.1	GPR108 precursor
gb_UNIGENE21914	1_1500	Chr 4H	118.95	14.7	2.58775	LOC_Os03g21380.2	calcium-binding CAST
gb_UNIGENE1560	1_1500	Chr 4H	118.95	18.6	2.49282	LOC_Os04g32950.1	calnexin homolog precursor
gb_UNIGENE16046	2_0670	Chr 4H	120.68	42.2	8.16422	LOC_Os01g48360.2	expressed protein
gb_UNIGENE20750	2_0670	Chr 4H	120.68	25.2	4.92194	LOC_Os03g47060.1	expressed protein
gb_UNIGENE16619	2_0670	Chr 4H	120.68	21.7	3.98123	LOC_Os09g29520.1	OsWAK81 - OsWAK receptor-like cytoplasmic kinase (OsWAK-RLCK)
gb_UNIGENE91	1_0670	Chr 4H	126.57	30.7	5.11636	LOC_Os06g50300.1	endoplasmin homolog precursor
gb_UNIGENE599	1_0670	Chr 4H	126.57	15.1	2.49282	LOC_Os06g37020.1	expressed protein
gb_UNIGENE18793	1_1213	Chr 4H	128.32	40.4	8.17747	LOC_Os11g10800.1	dirigent-like pDIR14
gb_UNIGENE7697	1_1213	Chr 4H	128.32	14.2	2.81326	LOC_Os05g18604.1	retrotransposon protein, putative, Ty1-copia subclass
gb_UNIGENE11378	2_0765	Chr 4H	130.08	22.7	3.0723	LOC_Os01g51870.1	S-adenosylmethionine-dependent methyltransferase
gb_UNIGENE24099	2_0765	Chr 4H	130.08	19.8	2.64443	LOC_Os03g43670.1	receptor kinase CRINKLY4 precursor
gb_UNIGENE15533	2_0765	Chr 4H	130.08	13.5	2.51186	LOC_Os02g17090.1	cucumisin precursor
gb_UNIGENE20575	2_0765	Chr 4H	130.08	12.4	2.47377	LOC_Os05g45070.1	harpin-induced protein
gb_UNIGENE7013	2_0384	Chr 4H	136.48	61.8	15.3125	LOC_Os03g09060.1	1,4-dihydroxy-2-naphthoate octaprenyltransferase
gb_UNIGENE20144	2_0384	Chr 4H	136.48	42.4	8.71103	LOC_Os03g09140.1	ras-related Rab-6A
gb_UNIGENE15413	2_0384	Chr 4H	136.48	16.1	2.51186	LOC_Os03g08720.1	agmatine coumaroyltransferase
gb_UNIGENE1802	2_0384	Chr 4H	136.48	12.8	2.51186	LOC_Os04g43800.1	phenylalanine ammonia-lyase
gb_UNIGENE17497	2_0732	Chr 4H	137.33	65.4	16.8453	LOC_Os07g15370.1	metal transporter Nramp6
gb_UNIGENE6910	2_0732	Chr 4H	137.33	14.3	2.60667	LOC_Os08g37180.1	patatin T5 precursor
gb_UNIGENE6333	1_0824	Chr 4H	143.74	36.9	7.2503	LOC_Os03g04260.1	glutathione S-transferase
gb_UNIGENE7933	1_0824	Chr 4H	143.74	35.5	6.61967	LOC_Os03g04110.1	receptor-like GPI-anchored 2
gb_UNIGENE18058	1_0824	Chr 4H	143.74	23.9	4.6257	LOC_Os06g07220.1	36.4 kDa proline-rich protein
gb_UNIGENE9093	2_1243	Chr 4H	144.41	25.9	3.98123	LOC_Os08g41290.1	AIR12
gb_UNIGENE10826	2_0515	Chr 4H	150.96	77.4	23.5107	LOC_Os03g10180.2	expressed protein
gb_UNIGENE4911	1_0334	Chr 4H	153.11	39.1	8.00441	LOC_Os11g20090.1	O-methyltransferase ZRP4
gb_UNIGENE4910	1_0334	Chr 4H	153.11	23.9	4.5424	LOC_Os11g20090.1	O-methyltransferase ZRP4
gb_UNIGENE21643	2_0974	Chr 4H	157.3	58	13.4343	LOC_Os03g04570.1	peptide transporter PTR2
gb_UNIGENE15553	2_0974	Chr 4H	157.3	20.8	2.71969	LOC_Os07g35520.1	glucan endo-1,3-beta-glucosidase 3 precursor
gb_UNIGENE972	2_0974	Chr 4H	157.3	15.8	2.47377	LOC_Os11g24070.1	nonspecific lipid-transfer 1 precursor
gb_UNIGENE3151	1_0387	Chr 4H	177.29	53.2	12.2049	LOC_Os08g08990.1	germin-like subfamily 1 member 11 precursor
gb_UNIGENE21775	1_1019	Chr 4H	181.96	82.4	27.235	LOC_Os05g44340.1	heat shock 101
gb_UNIGENE15046	1_1019	Chr 4H	181.96	49.1	10.725	LOC_Os03g02240.1	AT-GTL1
gb_UNIGENE3157	1_1019	Chr 4H	181.96	38.8	8.04452	LOC_Os08g09080.2	germin-like subfamily 1 member 11 precursor
gb_UNIGENE3152	1_1019	Chr 4H	181.96	19.1	3.56007	LOC_Os08g08990.1	germin-like subfamily 1 member 11 precursor
gb_UNIGENE3155	1_1019	Chr 4H	181.96	18.3	3.50662	LOC_Os08g08990.1	germin-like subfamily 1 member 11 precursor
gb_UNIGENE3156	1_1019	Chr 4H	181.96	17.1	3.23658	LOC_Os08g09010.1	germin-like subfamily 1 member 11 precursor
gb_UNIGENE13217	1_1019	Chr 4H	181.96	14.4	2.64443	LOC_Os07g36570.1	KI domain interacting kinase 1
gb_UNIGENE25076	2_1202	Chr 5H	10.48	15.9	2.66328	hit not found	no description
gb_UNIGENE18712	1_1381	Chr 5H	11.15	66.3	17.2802	LOC_Os12g41540.1	protein kinase
gb_UNIGENE7003	1_1381	Chr 5H	11.15	29.1	5.73204	LOC_Os05g35800.1	expressed protein
gb_UNIGENE24335	1_1381	Chr 5H	11.15	19.7	3.82462	hit not found	no description
gb_UNIGENE25876	1_1381	Chr 5H	11.15	16.9	3.25473	hit not found	no description
gb_UNIGENE2856	1_1381	Chr 5H	11.15	16.3	3.18201	LOC_Os02g44870.1	dehydrin COR410
gb_UNIGENE20930	1_1381	Chr 5H	11.15	17.4	2.85052	hit not found	no description
gb_UNIGENE20253	1_1381	Chr 5H	11.15	13.4	2.58775	LOC_Os12g30040.1	amino acid transporter-like 1
gb_UNIGENE21100	1_1381	Chr 5H	11.15	12.9	2.56881	LOC_Os08g41190.1	ATBPM1, putative
gb_UNIGENE6113	1_1381	Chr 5H	11.15	12.5	2.49282	LOC_Os03g19280.1	argininosuccinate lyase
gb_UNIGENE10115	1_1381	Chr 5H	11.15	12.6	2.45469	LOC_Os06g42560.3	tryptophan synthase beta chain 2
gb_UNIGENE8132	1_1381	Chr 5H	11.15	12.4	2.45469	LOC_Os05g02420.2	expressed protein
gb_UNIGENE9877	2_0533	Chr 5H	25.98	23.3	3.45298	LOC_Os03g02920.1	peroxidase 66 precursor
gb_UNIGENE2387	2_0533	Chr 5H	25.98	21.3	3.45298	LOC_Os06g01400.1	glycyl-tRNA synthetase 2, chloroplast/mitochondrial precursor
gb_UNIGENE5874	2_0533	Chr 5H	25.98	14.3	2.79459	LOC_Os04g34610.1	expressed protein
gb_UNIGENE2787	2_1365	Chr 5H	31.9	37.8	7.74799	LOC_Os12g43490.1	alpha-amylase/trypsin inhibitor
gb_UNIGENE3947	2_1365	Chr 5H	31.9	29.9	5.71655	LOC_Os12g43380.1	thaumatin-like precursor
gb_UNIGENE19858	2_1365	Chr 5H	31.9	14.9	2.56881	LOC_Os04g35500.1	ZF-HD homeobox protein
gb_UNIGENE24534	1_0695	Chr 5H	37.81	16.1	3.14553	LOC_Os06g20630.1	benzoate carboxyl methyltransferase
gb_UNIGENE14464	1_1048	Chr 5H	44.76	15.8	2.79459	LOC_Os08g16830.1	retrotransposon protein, SINE subclass
gb_UNIGENE6519	2_0730	Chr 5H	59.78	87.5	32.7275	hit not found	no description
gb_UNIGENE5975	2_0730	Chr 5H	59.78	72.6	20.4914	hit not found	no description
gb_UNIGENE5974	2_0730	Chr 5H	59.78	71.9	20.132	hit not found	no description
gb_UNIGENE6520	2_0730	Chr 5H	59.78	68	18.0944	hit not found	no description
gb_UNIGENE13931	2_0730	Chr 5H	59.78	14.1	2.66328	LOC_Os03g15790.1	nucleic acid binding protein
gb_UNIGENE7044	2_1253	Chr 5H	64.69	15.7	3.03555	LOC_Os01g61970.1	GPR108 precursor
gb_UNIGENE6215	2_1253	Chr 5H	64.69	14.1	2.79459	hit not found	no description
gb_UNIGENE3112	2_1253	Chr 5H	64.69	16.3	2.75718	LOC_Os03g55850.1	cold acclimation COR413-PM1
gb_UNIGENE4402	1_0116	Chr 5H	75.31	82.6	27.6062	LOC_Os12g36830.1	pathogenesis-related 10
gb_UNIGENE8822	2_0697	Chr 5H	75.98	17	3.30905	LOC_Os06g19690.1	expressed protein
gb_UNIGENE20253	1_0058	Chr 5H	76.84	60	14.6179	LOC_Os12g30040.1	amino acid transporter-like 1
gb_UNIGENE5468	1_0058	Chr 5H	76.84	27.9	5.19666	LOC_Os03g61470.1	PGPS/D12
gb_UNIGENE14233	1_0058	Chr 5H	76.84	15.2	2.98027	LOC_Os01g03180.1	pr5
gb_UNIGENE9141	1_0058	Chr 5H	76.84	13.8	2.49282	LOC_Os03g40670.1	glycerophosphoryl diester phosphodiesterase precursor
gb_UNIGENE17335	1_1204	Chr 5H	78.78	70.5	19.2966	LOC_Os12g04360.1	calmodulin-like 1
gb_UNIGENE14915	1_1204	Chr 5H	78.78	63.9	16.2169	LOC_Os12g36110.1	calmodulin binding protein
gb_UNIGENE13248	1_0508	Chr 5H	82.87	40.8	8.51793	LOC_Os04g12970.1	indole-3-acetate beta-glucosyltransferase
gb_UNIGENE24211	1_0508	Chr 5H	82.87	27.1	5.01945	LOC_Os03g30890.2	S-locus-like receptor kinase
gb_UNIGENE18334	1_0508	Chr 5H	82.87	19.4	3.68408	LOC_Os12g03720.2	glucosamine--fructose-6-phosphate aminotransferase
gb_UNIGENE13114	1_0508	Chr 5H	82.87	13.9	2.73845	LOC_Os10g33270.1	cyanate hydratase
gb_UNIGENE3439	1_0508	Chr 5H	82.87	12.9	2.45469	LOC_Os05g25640.1	trans-cinnamate 4-monooxygenase
gb_UNIGENE4406	1_0079	Chr 5H	85.09	23.3	4.5424	LOC_Os12g36830.1	pathogenesis-related 10
gb_UNIGENE4405	1_0079	Chr 5H	85.09	21.7	4.18763	LOC_Os12g36830.1	pathogenesis-related 10
gb_UNIGENE9877	1_0079	Chr 5H	85.09	20.5	3.63106	LOC_Os03g02920.1	peroxidase 66 precursor
gb_UNIGENE15613	1_0079	Chr 5H	85.09	19.2	3.47088	LOC_Os11g31960.1	expressed protein
gb_UNIGENE15708	1_0079	Chr 5H	85.09	19.9	3.27286	LOC_Os06g48250.1	cell Division AAA ATPase family
gb_UNIGENE15070	1_0079	Chr 5H	85.09	16.6	3.12725	LOC_Os06g20820.1	expressed protein
gb_UNIGENE15108	1_0079	Chr 5H	85.09	17	2.7759	LOC_Os04g42100.1	peroxidase 18 precursor
gb_UNIGENE18733	1_0079	Chr 5H	85.09	13.5	2.54985	LOC_Os09g08130.2	indole-3-glycerol phosphate synthase, chloroplast precursor
gb_UNIGENE3360	1_0079	Chr 5H	85.09	12.8	2.54985	LOC_Os01g73250.1	bundle sheath cell specific 1
gb_UNIGENE5378	1_0034	Chr 5H	87.2	33.9	6.77973	LOC_Os09g12600.1	triose phosphate/phosphate translocator, non-green plastid,chloroplast precursor
gb_UNIGENE11361	1_0034	Chr 5H	87.2	28.7	5.63888	LOC_Os03g55410.1	peroxidase 51 precursor
gb_UNIGENE7279	1_0034	Chr 5H	87.2	21.5	4.11913	LOC_Os01g32730.1	FLU
gb_UNIGENE14529	1_0034	Chr 5H	87.2	17.1	3.34516	LOC_Os09g20870.1	hypothetical protein
gb_UNIGENE13776	1_0034	Chr 5H	87.2	16.1	3.14553	LOC_Os02g53130.1	nitrate reductase
gb_UNIGENE17360	1_0034	Chr 5H	87.2	14.2	2.81326	LOC_Os04g52100.1	methionine aminopeptidase 1B, chloroplast precursor
gb_UNIGENE14651	1_0034	Chr 5H	87.2	13.5	2.68211	LOC_Os09g20090.1	L-ascorbate oxidase precursor
gb_UNIGENE10140	1_0034	Chr 5H	87.2	15.2	2.64443	hit not found	no description
gb_UNIGENE10292	1_1523	Chr 5H	88.14	65	16.6694	LOC_Os09g17630.1	receptor-like kinase 2
gb_UNIGENE14243	1_1523	Chr 5H	88.14	58.8	14.1913	LOC_Os09g18010.1	receptor-like kinase, putative
gb_UNIGENE17025	1_1523	Chr 5H	88.14	40.1	8.36172	LOC_Os09g20820.1	enolase
gb_UNIGENE14290	1_1523	Chr 5H	88.14	21.2	4.10196	LOC_Os01g39960.1	lycopene epsilon cyclase, chloroplast precursor
gb_UNIGENE19171	1_1523	Chr 5H	88.14	18.7	3.63106	LOC_Os03g52380.1	expressed protein
gb_UNIGENE406	1_1523	Chr 5H	88.14	17.9	3.47088	LOC_Os08g38900.1	caffeoyl-CoA O-methyltransferase 1
gb_UNIGENE18462	1_1523	Chr 5H	88.14	17.4	3.38118	LOC_Os01g40260.1	OsWRKY77 - Superfamily of rice TFs having WRKY and zinc finger domains
gb_UNIGENE24409	1_1523	Chr 5H	88.14	17.9	3.14553	LOC_Os06g15760.1	aspartic proteinase Asp1 precursor
gb_UNIGENE16892	1_1523	Chr 5H	88.14	15.8	3.09064	LOC_Os03g08880.1	ATPUP3
gb_UNIGENE3674	1_1523	Chr 5H	88.14	15.7	2.75718	LOC_Os05g39990.1	alpha-expansin 1 precursor
gb_UNIGENE16386	1_1523	Chr 5H	88.14	15.2	2.62556	LOC_Os10g33140.1	hcrVf2 protein
gb_UNIGENE3675	1_1523	Chr 5H	88.14	13.3	2.62556	LOC_Os01g60770.1	alpha-expansin 10 precursor
gb_UNIGENE19921	1_1523	Chr 5H	88.14	13.4	2.60667	LOC_Os06g13870.1	immediate-early fungal elicitor CMPG1
gb_UNIGENE15515	1_1523	Chr 5H	88.14	12.5	2.49282	LOC_Os07g42570.1	dirigent-like pDIR17
gb_UNIGENE25420	1_1523	Chr 5H	88.14	13.1	2.47377	LOC_Os02g50460.1	immediate-early fungal elicitor CMPG1
gb_UNIGENE13997	1_1281	Chr 5H	93.02	81	26.2624	LOC_Os09g23550.2	mannitol dehydrogenase
gb_UNIGENE26313	1_1281	Chr 5H	93.02	38.6	7.93734	LOC_Os09g26960.1	flavonoid 3-monooxygenase
gb_UNIGENE26204	1_1281	Chr 5H	93.02	30.8	6.12942	LOC_Os04g52210.1	ent-kaurene synthase B, chloroplast precursor
gb_UNIGENE14031	1_1281	Chr 5H	93.02	17.8	3.47088	LOC_Os02g42150.2	OsWAK14 - OsWAK receptor-like kinase
gb_UNIGENE2966	1_1281	Chr 5H	93.02	15.9	3.0723	hit not found	no description
gb_UNIGENE8776	1_1281	Chr 5H	93.02	15.9	3.01715	hit not found	no description
gb_UNIGENE6939	1_1281	Chr 5H	93.02	15.1	2.94331	LOC_Os08g23180.1	fasciclin-like arabinogalactan 8 precursor
gb_UNIGENE12286	1_1281	Chr 5H	93.02	14	2.56881	LOC_Os06g35700.1	reticuline oxidase precursor
gb_UNIGENE23878	2_0713	Chr 5H	96.25	22.4	4.34066	hit not found	no description
gb_UNIGENE9917	2_0713	Chr 5H	96.25	21.9	4.22177	hit not found	no description
gb_UNIGENE2967	2_0713	Chr 5H	96.25	18.8	3.63106	LOC_Os02g44108.1	beta-expansin 4 precursor
gb_UNIGENE6063	2_0713	Chr 5H	96.25	18.3	3.56007	LOC_Os05g49060.1	expressed protein
gb_UNIGENE2243	2_0713	Chr 5H	96.25	17.6	3.34516	LOC_Os01g04040.1	Bowman-Birk type wound-induced proteinase inhibitor WIP1 precursor, putative
gb_UNIGENE347	2_0713	Chr 5H	96.25	14	2.73845	LOC_Os01g52240.1	chlorophyll a-b binding 2, chloroplast precursor
gb_UNIGENE15357	2_0713	Chr 5H	96.25	12.8	2.49282	LOC_Os01g66980.1	expressed protein
gb_UNIGENE8067	2_1121	Chr 5H	100.57	28.1	5.51381	LOC_Os09g30130.1	CSLE6 - cellulose synthase-like family E
gb_UNIGENE11240	2_1121	Chr 5H	100.57	21	4.03309	LOC_Os01g42234.1	amino-acid permease C584.13
gb_UNIGENE422	1_0641	Chr 5H	102.56	19.9	3.85956	LOC_Os01g41710.1	chlorophyll a-b binding 2, chloroplast precursor
gb_UNIGENE8558	1_0641	Chr 5H	102.56	15.8	2.75718	hit not found	no description
gb_UNIGENE15356	1_0641	Chr 5H	102.56	13.6	2.68211	LOC_Os01g66980.1	expressed protein
gb_UNIGENE4700	1_0641	Chr 5H	102.56	12.9	2.49282	LOC_Os02g15750.1	expressed protein
gb_UNIGENE22861	2_0350	Chr 5H	106.11	80.7	25.9937	LOC_Os09g26310.1	hypro1
gb_UNIGENE3054	2_0297	Chr 5H	109.81	89.5	35.4152	LOC_Os09g25760.1	senescence-associated DH
gb_UNIGENE7450	2_0297	Chr 5H	109.81	24.2	4.65889	LOC_Os09g26370.1	expressed protein
gb_UNIGENE6799	1_0953	Chr 5H	110.74	20.5	3.56007	LOC_Os09g25150.1	dihydroflavonol-4-reductase
gb_UNIGENE1580	1_0953	Chr 5H	110.74	13.4	2.54985	LOC_Os06g31800.1	thionin precursor
gb_UNIGENE3568	2_1309	Chr 5H	116.13	83.7	28.5441	LOC_Os02g17940.6	leucoanthocyanidin dioxygenase
gb_UNIGENE3565	2_1309	Chr 5H	116.13	73.9	21.2841	LOC_Os02g17940.6	leucoanthocyanidin dioxygenase
gb_UNIGENE3564	2_1309	Chr 5H	116.13	57.8	13.8081	LOC_Os02g17940.6	leucoanthocyanidin dioxygenase
gb_UNIGENE3563	2_1309	Chr 5H	116.13	41.4	8.58256	LOC_Os02g17940.6	leucoanthocyanidin dioxygenase
gb_UNIGENE12158	1_0183	Chr 5H	117.99	43.3	9.06523	LOC_Os09g24820.1	ZF-HD homeobox protein
gb_UNIGENE10407	1_0127	Chr 5H	118.86	80.5	25.7933	LOC_Os09g24580.1	calmodulin-like protein
gb_UNIGENE9827	1_0127	Chr 5H	118.86	64.6	16.4993	LOC_Os08g31410.7	sulfate transporter 1.2
gb_UNIGENE12481	1_0127	Chr 5H	118.86	63.7	16.0657	LOC_Os09g27410.1	conserved hypothetical protein
gb_UNIGENE5965	1_0127	Chr 5H	118.86	19.4	2.85052	LOC_Os04g55159.1	expressed protein
gb_UNIGENE24544	1_0127	Chr 5H	118.86	14.3	2.79459	LOC_Os04g46000.1	nuc-1 negative regulatory preg
gb_UNIGENE4213	2_0096	Chr 5H	124.68	72.2	20.2975	LOC_Os02g42450.1	ripening-related 2 precursor
gb_UNIGENE68	2_0096	Chr 5H	124.68	19.3	3.50662	LOC_Os10g40360.1	proline oxidase, mitochondrial precursor
gb_UNIGENE11548	2_0645	Chr 5H	128.89	21.1	3.50662	hit not found	no description
gb_UNIGENE13994	1_0674	Chr 5H	135.16	13.4	2.64443	LOC_Os02g56900.1	thioredoxin
gb_UNIGENE25876	1_0930	Chr 5H	139.46	27.9	4.69202	hit not found	no description
gb_UNIGENE6797	1_0930	Chr 5H	139.46	17.9	3.47088	LOC_Os02g36940.1	expressed protein
gb_UNIGENE15227	1_0930	Chr 5H	139.46	18.6	3.43506	LOC_Os09g27700.2	microtubule-associated MAP65-1a
gb_UNIGENE15413	1_0930	Chr 5H	139.46	17.7	3.41712	LOC_Os03g08720.1	agmatine coumaroyltransferase
gb_UNIGENE3017	1_0930	Chr 5H	139.46	17.5	3.41712	LOC_Os03g48780.1	oxalate oxidase 2 precursor
gb_UNIGENE13968	1_0930	Chr 5H	139.46	19.7	3.36318	LOC_Os01g66510.1	MLO-like 1
gb_UNIGENE2163	1_0930	Chr 5H	139.46	16.3	3.20022	LOC_Os06g29730.1	expressed protein
gb_UNIGENE15336	1_0930	Chr 5H	139.46	16.8	3.16378	LOC_Os04g01310.1	serine/threonine-kinase receptor precursor
gb_UNIGENE5876	1_0930	Chr 5H	139.46	15.4	2.98027	LOC_Os01g08110.1	flavonol-3-O-glycoside-7-O-glucosyltransferase 1
gb_UNIGENE13583	1_0930	Chr 5H	139.46	15	2.81326	LOC_Os01g72610.1	glycosyltransferase
gb_UNIGENE14311	1_0930	Chr 5H	139.46	14.5	2.7759	LOC_Os06g28124.1	glycosyltransferase
gb_UNIGENE606	1_0930	Chr 5H	139.46	13.6	2.70091	LOC_Os08g38900.3	caffeoyl-CoA O-methyltransferase 1
gb_UNIGENE21140	1_0930	Chr 5H	139.46	14.9	2.68211	LOC_Os01g57480.1	serine/threonine-kinase receptor precursor
gb_UNIGENE2975	1_0930	Chr 5H	139.46	13.3	2.64443	LOC_Os01g27260.1	glutathione S-transferase GSTF1
gb_UNIGENE6576	1_0930	Chr 5H	139.46	13.4	2.60667	LOC_Os11g37950.1	win2 precursor
gb_UNIGENE12794	1_0930	Chr 5H	139.46	13.1	2.60667	LOC_Os03g31679.1	adhesive/proline-rich protein
gb_UNIGENE1385	1_0930	Chr 5H	139.46	13	2.56881	LOC_Os03g51080.1	glutamate decarboxylase
gb_UNIGENE12770	1_0930	Chr 5H	139.46	12.9	2.56881	LOC_Os09g29510.1	OsWAK80 - OsWAK receptor-like kinase
gb_UNIGENE15533	1_0930	Chr 5H	139.46	12.8	2.54985	LOC_Os02g17090.1	cucumisin precursor
gb_UNIGENE16826	1_0930	Chr 5H	139.46	12.8	2.45469	hit not found	no description
gb_UNIGENE813	1_0578	Chr 5H	140.43	16.4	3.14553	LOC_Os06g29730.1	expressed protein
gb_UNIGENE17135	1_0578	Chr 5H	140.43	14	2.64443	hit not found	no description
gb_UNIGENE4056	1_0578	Chr 5H	140.43	12.5	2.51186	LOC_Os12g43430.1	thaumatin-like precursor
gb_UNIGENE2170	1_0578	Chr 5H	140.43	12.4	2.47377	LOC_Os06g29730.1	expressed protein
gb_UNIGENE19593	1_0518	Chr 5H	148.18	82.7	27.3713	LOC_Os09g32000.1	TMV response-related gene product
gb_UNIGENE16898	2_0850	Chr 5H	150.86	48.9	10.7138	LOC_Os09g32570.1	chloroplastic quinone-oxidoreductase
gb_UNIGENE14304	1_0414	Chr 5H	153.63	21.3	3.38118	LOC_Os10g38470.1	glutathione S-transferase GSTU6
gb_UNIGENE11773	1_0414	Chr 5H	153.63	12.5	2.49282	hit not found	no description
gb_UNIGENE2736	1_1350	Chr 5H	154.5	62.4	15.4711	LOC_Os09g33680.1	cyanogenic beta-glucosidase precursor
gb_UNIGENE2169	2_0134	Chr 5H	156.97	21.8	4.22177	LOC_Os03g02514.2	catalytic/ hydrolase
gb_UNIGENE3315	2_0134	Chr 5H	156.97	20.3	3.91182	LOC_Os05g04700.1	hydrophobic LTI6B
gb_UNIGENE3314	2_0134	Chr 5H	156.97	20.1	3.8421	LOC_Os05g04700.1	hydrophobic LTI6B
gb_UNIGENE9662	2_0134	Chr 5H	156.97	18.7	3.52446	LOC_Os03g11900.1	sugar transport 8
gb_UNIGENE9663	2_0134	Chr 5H	156.97	19	3.48876	hit not found	no description
gb_UNIGENE12523	2_0134	Chr 5H	156.97	18.1	3.43506	LOC_Os08g44300.1	recombination O, RecO
gb_UNIGENE18088	2_0134	Chr 5H	156.97	17.7	3.39916	LOC_Os03g55540.1	zinc-finger 1
gb_UNIGENE12724	2_0134	Chr 5H	156.97	17.4	3.38118	LOC_Os03g03034.2	flavonol synthase/flavanone 3-hydroxylase
gb_UNIGENE7378	2_0134	Chr 5H	156.97	16.8	3.25473	LOC_Os05g11900.1	expressed protein
gb_UNIGENE5648	2_0134	Chr 5H	156.97	15.2	2.98027	LOC_Os04g38540.1	aldose 1-epimerase
gb_UNIGENE11572	2_0134	Chr 5H	156.97	14.6	2.86913	LOC_Os10g40640.1	transferase, transferring glycosyl groups
gb_UNIGENE12751	2_0134	Chr 5H	156.97	14.5	2.8319	LOC_Os01g72690.2	NAD kinase 1
gb_UNIGENE2330	2_0134	Chr 5H	156.97	14.3	2.79459	LOC_Os06g11210.1	12-oxophytodienoate reductase 2
gb_UNIGENE4387	2_0134	Chr 5H	156.97	15.2	2.75718	LOC_Os06g44010.1	OsWRKY28 - Superfamily of rice TFs having WRKY and zinc finger domains
gb_UNIGENE10152	2_0134	Chr 5H	156.97	14.4	2.75718	LOC_Os03g09900.1	membrane protein
gb_UNIGENE15476	2_0134	Chr 5H	156.97	14	2.75718	LOC_Os07g35390.1	serine/threonine kinase-like protein
gb_UNIGENE619	2_0134	Chr 5H	156.97	13.8	2.68211	LOC_Os06g06980.1	caffeoyl-CoA O-methyltransferase 1
gb_UNIGENE18906	2_0134	Chr 5H	156.97	13.5	2.68211	LOC_Os07g35660.1	receptor-like serine-threonine kinase
gb_UNIGENE20759	2_0134	Chr 5H	156.97	13.6	2.66328	LOC_Os03g60650.1	catalytic/ phosphatase type 2C
gb_UNIGENE22130	2_0134	Chr 5H	156.97	13.5	2.66328	LOC_Os05g49900.1	fatty acid elongase
gb_UNIGENE12524	2_0134	Chr 5H	156.97	16.1	2.62556	LOC_Os02g56010.1	anthocyanidin 3-O-glucosyltransferase, putative
gb_UNIGENE25239	2_0134	Chr 5H	156.97	14.3	2.54985	hit not found	no description
gb_UNIGENE25812	2_0134	Chr 5H	156.97	12.9	2.54985	LOC_Os06g51170.1	serine/threonine-kinase Cx32, chloroplast precursor
gb_UNIGENE11653	2_0134	Chr 5H	156.97	13.6	2.51186	LOC_Os07g43800.1	EF hand family protein
gb_UNIGENE26363	2_0134	Chr 5H	156.97	14	2.45469	hit not found	no description
gb_UNIGENE11285	2_0134	Chr 5H	156.97	12.2	2.43559	LOC_Os04g37600.1	phosphate carrier protein, mitochondrial precursor
gb_UNIGENE9679	2_0795	Chr 5H	160.68	50.9	11.4503	LOC_Os09g34190.1	acyl-coenzyme A thioesterase 9, mitochondrial precursor.
gb_UNIGENE11611	2_0795	Chr 5H	160.68	25.4	4.6423	hit not found	no description
gb_UNIGENE5574	2_0795	Chr 5H	160.68	21.3	4.06756	LOC_Os09g38620.1	NADPH--cytochrome P450 reductase
gb_UNIGENE25977	2_0795	Chr 5H	160.68	20	3.48876	LOC_Os03g47280.1	VQ motif family protein
gb_UNIGENE11623	2_0795	Chr 5H	160.68	16.9	3.23658	LOC_Os08g04540.1	aromatic-L-amino-acid decarboxylase
gb_UNIGENE21793	2_0795	Chr 5H	160.68	16.4	3.05393	LOC_Os03g32230.1	zinc-finger 1
gb_UNIGENE22839	2_0795	Chr 5H	160.68	16.1	2.9618	LOC_Os01g40660.1	embryonic abundant protein-like
gb_UNIGENE3362	2_0795	Chr 5H	160.68	16.6	2.9248	LOC_Os01g60020.1	NAC domain-containing 68
gb_UNIGENE5638	2_0795	Chr 5H	160.68	13.9	2.71969	LOC_Os04g38950.1	anthranilate synthase component II
gb_UNIGENE25386	2_0795	Chr 5H	160.68	14.4	2.68211	LOC_Os02g47090.1	peptide transporter PTR2
gb_UNIGENE13644	2_0795	Chr 5H	160.68	13.2	2.62556	LOC_Os07g35660.1	receptor-like serine-threonine kinase
gb_UNIGENE10137	2_0795	Chr 5H	160.68	13.7	2.60667	LOC_Os06g44160.1	dnaJ protein
gb_UNIGENE10441	2_0795	Chr 5H	160.68	13.6	2.54985	LOC_Os09g26780.1	pnFL-2
gb_UNIGENE15844	2_0795	Chr 5H	160.68	12.8	2.54985	LOC_Os08g34790.1	4-coumarate--CoA ligase 2
gb_UNIGENE10756	2_0795	Chr 5H	160.68	13.5	2.49282	LOC_Os03g05920.1	monooxygenase
gb_UNIGENE4389	2_0795	Chr 5H	160.68	12.7	2.49282	LOC_Os11g44870.2	expressed protein
gb_UNIGENE25131	2_0795	Chr 5H	160.68	12.5	2.45469	LOC_Os04g32480.1	ZIM motif family protein
gb_UNIGENE13932	1_1507	Chr 5H	186.22	19	3.5956	LOC_Os07g02460.1	expressed protein
gb_UNIGENE16619	1_1507	Chr 5H	186.22	14.1	2.75718	LOC_Os09g29520.1	OsWAK81 - OsWAK receptor-like cytoplasmic kinase (OsWAK-RLCK)
gb_UNIGENE19809	1_1456	Chr 5H	189.45	14.6	2.85052	LOC_Os03g44810.3	expressed protein
gb_UNIGENE4899	1_1456	Chr 5H	189.45	16.1	2.68211	LOC_Os06g46950.1	EF-hand Ca2+-binding CCD1
gb_UNIGENE14054	1_1375	Chr 5H	193.75	22.7	4.4082	LOC_Os03g52910.1	uncharacterized UPF0114 domain containing protein
gb_UNIGENE6075	1_1375	Chr 5H	193.75	19	3.09064	LOC_Os01g12940.1	vegetative storage PNI288, putative
gb_UNIGENE2504	1_1090	Chr 5H	196.41	60.1	14.6792	LOC_Os03g53150.1	OsIAA13 - Auxin-responsive Aux/IAA gene family member
gb_UNIGENE10167	1_1090	Chr 5H	196.41	15	2.94331	LOC_Os05g46020.1	OsWRKY7 - Superfamily of rice TFs having WRKY and zinc finger domains
gb_UNIGENE11709	1_1090	Chr 5H	196.41	13.3	2.60667	LOC_Os02g36830.1	cytokinin-O-glucosyltransferase 2
gb_UNIGENE11805	1_1090	Chr 5H	196.41	13.4	2.47377	LOC_Os03g52410.1	expressed protein
gb_UNIGENE18058	1_0783	Chr 5H	200.99	32.7	6.53167	LOC_Os06g07220.1	36.4 kDa proline-rich protein
gb_UNIGENE10112	1_0783	Chr 5H	200.99	23.2	4.39134	LOC_Os03g08960.1	homeodomain-leucine zipper transcription factor TaHDZipI-1
gb_UNIGENE8729	1_0783	Chr 5H	200.99	13.3	2.62556	LOC_Os11g44300.1	hypothetical protein
gb_UNIGENE22570	1_0783	Chr 5H	200.99	13.2	2.62556	LOC_Os03g37080.1	cytochrome P450 71E1, putative
gb_UNIGENE3112	1_0783	Chr 5H	200.99	13.5	2.60667	LOC_Os03g55850.1	cold acclimation COR413-PM1
gb_UNIGENE5688	1_0783	Chr 5H	200.99	15	2.45469	LOC_Os01g09620.2	nucleic acid binding protein
gb_UNIGENE21171	1_0095	Chr 5H	203.15	31.6	6.27961	LOC_Os10g41230.1	homeobox-leucine zipper HAT1
gb_UNIGENE11361	1_0095	Chr 5H	203.15	21.4	4.01582	LOC_Os03g55410.1	peroxidase 51 precursor
gb_UNIGENE18462	1_0095	Chr 5H	203.15	17.6	3.03555	LOC_Os01g40260.1	OsWRKY77 - Superfamily of rice TFs having WRKY and zinc finger domains
gb_UNIGENE7210	1_0845	Chr 5H	210.7	75.2	22.0929	LOC_Os03g55776.1	expressed protein
gb_UNIGENE19199	1_0845	Chr 5H	210.7	54.6	12.5189	LOC_Os03g55040.1	indole-3-acetate beta-glucosyltransferase
gb_UNIGENE6490	1_1092	Chr 5H	215.41	17.4	3.34516	LOC_Os01g09570.1	6-phosphofructokinase 2
gb_UNIGENE10168	1_1092	Chr 5H	215.41	14.5	2.64443	LOC_Os05g46020.1	OsWRKY7 - Superfamily of rice TFs having WRKY and zinc finger domains
gb_UNIGENE9197	1_0104	Chr 5H	216.38	21.5	3.30905	LOC_Os06g12150.1	shikimate kinase, chloroplast precursor
gb_UNIGENE9196	1_0104	Chr 5H	216.38	19.4	3.16378	LOC_Os06g12150.2	shikimate kinase, chloroplast precursor
gb_UNIGENE6636	1_0104	Chr 5H	216.38	14.9	2.85052	LOC_Os05g41780.1	ethylene-responsive transcription factor 4
gb_UNIGENE11225	1_0104	Chr 5H	216.38	17.2	2.8319	LOC_Os03g08330.1	ZIM motif family protein
gb_UNIGENE8468	1_0104	Chr 5H	216.38	15.4	2.7759	LOC_Os01g38980.2	calmodulin binding protein
gb_UNIGENE6584	1_0104	Chr 5H	216.38	15	2.7759	LOC_Os02g07044.1	thiosulfate transferase
gb_UNIGENE4491	1_0104	Chr 5H	216.38	14.2	2.64443	LOC_Os10g43060.1	expressed protein
gb_UNIGENE6322	1_0104	Chr 5H	216.38	14.6	2.51186	LOC_Os07g39280.1	integral membrane like
gb_UNIGENE15764	1_0104	Chr 5H	216.38	14.3	2.49282	LOC_Os01g52730.1	expressed protein
gb_UNIGENE17408	2_0388	Chr 5H	221.52	15.9	3.10895	LOC_Os09g36320.1	serine/threonine-kinase NAK
gb_UNIGENE15462	1_0363	Chr 5H	223.03	82.4	27.3907	LOC_Os03g58010.1	N-acetyltransferase
gb_UNIGENE14077	1_0363	Chr 5H	223.03	32.8	5.96253	LOC_Os01g45110.1	cytokinin-O-glucosyltransferase 1
gb_UNIGENE9863	1_1490	Chr 5H	226.27	25.9	4.13628	LOC_Os05g37660.1	AER
gb_UNIGENE15708	1_1490	Chr 5H	226.27	12.9	2.56881	LOC_Os06g48250.1	cell Division AAA ATPase family
gb_UNIGENE15718	1_1497	Chr 5H	228.67	17	3.23658	LOC_Os06g46350.1	patatin-like phospholipase family protein
gb_UNIGENE10860	1_1497	Chr 5H	228.67	14.9	2.54985	LOC_Os03g58980.1	germin-like subfamily T member 2 precursor
gb_UNIGENE26172	2_0686	Chr 5H	254.49	80.1	25.4988	LOC_Os03g61060.2	receptor kinase TMK1 precursor
gb_UNIGENE3886	2_0686	Chr 5H	254.49	21.5	4.15342	LOC_Os03g61960.1	ferredoxin-3, chloroplast precursor
gb_UNIGENE11989	2_0686	Chr 5H	254.49	20.5	3.27286	LOC_Os08g35710.1	expressed protein
gb_UNIGENE4389	2_0686	Chr 5H	254.49	16.9	2.47377	LOC_Os11g44870.2	expressed protein
gb_UNIGENE5468	2_1141	Chr 5H	261.46	30.3	6.02342	LOC_Os03g61470.1	PGPS/D12
gb_UNIGENE13905	1_1010	Chr 5H	263.49	75.6	22.3088	LOC_Os03g62180.3	ATP binding protein
gb_UNIGENE2387	1_0254	Chr 5H	264.43	15.8	3.01715	LOC_Os06g01400.1	glycyl-tRNA synthetase 2, chloroplast/mitochondrial precursor
gb_UNIGENE22563	2_1138	Chr 5H	265.29	71.4	19.8459	LOC_Os03g62200.1	ammonium transporter 2
gb_UNIGENE12861	2_1138	Chr 5H	265.29	22.6	4.37447	LOC_Os03g61930.1	acyl-CoA binding protein
gb_UNIGENE17960	2_0189	Chr 5H	267.98	81.6	26.7623	hit not found	no description
gb_UNIGENE3668	2_0189	Chr 5H	267.98	33.2	6.61967	LOC_Os07g01710.1	phytosulfokine receptor precursor
gb_UNIGENE9048	2_0189	Chr 5H	267.98	12.6	2.51186	LOC_Os03g60509.2	expressed protein
gb_UNIGENE9967	2_0897	Chr 5H	270.13	13.2	2.62556	LOC_Os01g66830.2	carboxylic ester hydrolase
gb_UNIGENE26252	2_1155	Chr 5H	276.88	20.3	3.9292	LOC_Os04g52310.1	zinc transporter 1 precursor
gb_UNIGENE14595	2_1155	Chr 5H	276.88	17.5	3.27286	LOC_Os09g30170.2	F-box interaction domain containing protein
gb_UNIGENE10314	2_1155	Chr 5H	276.88	18.6	3.03555	LOC_Os02g54180.1	expressed protein
gb_UNIGENE19911	1_0310	Chr 5H	277.74	51.8	11.6105	LOC_Os05g44970.1	senescence-induced receptor-like serine/threonine-kinase precursor
gb_UNIGENE14901	1_0310	Chr 5H	277.74	22.8	4.25583	LOC_Os07g29310.1	OsSAUR30 - Auxin-responsive SAUR gene family member
gb_UNIGENE9469	1_0857	Chr 5H	288.18	52.8	11.8845	LOC_Os10g34760.1	ripening-related 6 precursor, putative
gb_UNIGENE20782	1_0322	Chr 5H	289.04	20.7	3.94656	LOC_Os10g04730.1	protein kinase
gb_UNIGENE15424	1_0322	Chr 5H	289.04	16.5	3.23658	LOC_Os06g49760.1	ripening-related protein
gb_UNIGENE3812	2_0232	Chr 6H	0.02	13	2.51186	LOC_Os07g48830.1	galactinol synthase 3
gb_UNIGENE18906	2_0262	Chr 6H	12.51	12.7	2.53086	LOC_Os07g35660.1	receptor-like serine-threonine kinase
gb_UNIGENE11886	2_1032	Chr 6H	14.08	88	33.3959	LOC_Os04g24220.3	OsWAK32 - OsWAK receptor-like kinase
gb_UNIGENE14323	1_1479	Chr 6H	19.64	50.4	11.2667	LOC_Os01g72460.1	NADPH quinone oxidoreductase 2
gb_UNIGENE13517	1_1479	Chr 6H	19.64	42.2	5.88608	LOC_Os02g17400.1	conserved hypothetical protein
gb_UNIGENE13516	1_0023	Chr 6H	35.54	74.9	21.4208	LOC_Os01g41770.1	expressed protein
gb_UNIGENE6204	1_0023	Chr 6H	35.54	49.4	10.7362	LOC_Os02g40180.1	receptor-like kinase precursor
gb_UNIGENE21295	1_0023	Chr 6H	35.54	29.1	4.65889	LOC_Os06g49740.1	GCIP-interacting protein
gb_UNIGENE15031	1_0676	Chr 6H	45.53	94.1	44.3552	LOC_Os01g03180.1	pr5
gb_UNIGENE7415	1_0676	Chr 6H	45.53	79.6	25.0733	LOC_Os02g21460.1	glutathione S-transferase, C-terminal-like
gb_UNIGENE17563	1_0676	Chr 6H	45.53	14.9	2.66328	LOC_Os03g15080.1	expressed protein
gb_UNIGENE1580	1_0676	Chr 6H	45.53	13	2.56881	LOC_Os06g31800.1	thionin precursor
gb_UNIGENE590	1_0427	Chr 6H	55.22	97.1	55.5896	LOC_Os10g34920.1	secretory protein
gb_UNIGENE11985	1_0129	Chr 6H	64.73	22.3	4.28982	LOC_Os02g05470.1	CCT motif family protein
gb_UNIGENE6148	1_0129	Chr 6H	64.73	22.5	4.08477	LOC_Os06g46930.1	50S ribosomal L24, chloroplast precursor
gb_UNIGENE15357	1_0129	Chr 6H	64.73	19	3.70172	LOC_Os01g66980.1	expressed protein
gb_UNIGENE6063	1_0129	Chr 6H	64.73	19.1	3.43506	LOC_Os05g49060.1	expressed protein
gb_UNIGENE333	1_0129	Chr 6H	64.73	14.3	2.79459	LOC_Os11g14220.2	tubulin alpha-3 chain
gb_UNIGENE13644	1_0129	Chr 6H	64.73	12.7	2.51186	LOC_Os07g35660.1	receptor-like serine-threonine kinase
gb_UNIGENE15608	1_0244	Chr 6H	66.01	60.5	14.7923	LOC_Os02g03270.1	DNA binding protein
gb_UNIGENE8776	1_0355	Chr 6H	68.6	18.5	3.52446	hit not found	no description
gb_UNIGENE13776	1_0355	Chr 6H	68.6	18.1	3.47088	LOC_Os02g53130.1	nitrate reductase
gb_UNIGENE15356	1_1205	Chr 6H	77.44	24	4.67546	LOC_Os01g66980.1	expressed protein
gb_UNIGENE13611	2_1473	Chr 6H	82.61	54	12.4183	LOC_Os04g12540.1	receptor-like kinase
gb_UNIGENE16931	1_0954	Chr 6H	85.92	24.9	4.85659	LOC_Os02g52560.1	galactoside 2-alpha-L-fucosyltransferase
gb_UNIGENE14879	1_0954	Chr 6H	85.92	23.5	4.27283	LOC_Os02g45750.1	protein kinase
gb_UNIGENE19086	1_0954	Chr 6H	85.92	13.2	2.60667	LOC_Os06g22330.1	expressed protein
gb_UNIGENE6205	1_0227	Chr 6H	86.84	91.7	38.8766	LOC_Os02g40180.1	receptor-like kinase precursor
gb_UNIGENE6203	1_0227	Chr 6H	86.84	90.6	37.1411	LOC_Os02g40200.2	receptor-like kinase precursor
gb_UNIGENE12794	1_0227	Chr 6H	86.84	56.6	13.244	LOC_Os03g31679.1	adhesive/proline-rich protein
gb_UNIGENE14066	1_0227	Chr 6H	86.84	52.4	11.7059	LOC_Os02g13060.1	expressed protein
gb_UNIGENE20799	1_0227	Chr 6H	86.84	47.6	10.2105	LOC_Os02g05950.1	phytosulfokine receptor precursor
gb_UNIGENE8729	2_0184	Chr 6H	87.71	25.6	4.74157	LOC_Os11g44300.1	hypothetical protein
gb_UNIGENE9267	2_0184	Chr 6H	87.71	20.1	3.89442	LOC_Os10g22570.1	cellulase containing protein
gb_UNIGENE17360	2_0184	Chr 6H	87.71	18.7	3.5956	LOC_Os04g52100.1	methionine aminopeptidase 1B, chloroplast precursor
gb_UNIGENE20930	2_0184	Chr 6H	87.71	18.4	3.32711	hit not found	no description
gb_UNIGENE11866	1_1067	Chr 6H	90.16	93.4	42.771	LOC_Os02g40240.2	leucine-rich repeat receptor kinase EXS precursor
gb_UNIGENE9266	1_0803	Chr 6H	91.02	23.2	4.52569	LOC_Os10g22570.1	cellulase containing protein
gb_UNIGENE26313	1_0803	Chr 6H	91.02	15.3	2.9248	LOC_Os09g26960.1	flavonoid 3-monooxygenase
gb_UNIGENE22773	1_0803	Chr 6H	91.02	12.7	2.43559	LOC_Os06g41560.1	receptor-like kinase
gb_UNIGENE22627	1_0270	Chr 6H	93.71	62.5	15.1523	LOC_Os04g45900.1	transposon protein, unclassified
gb_UNIGENE10749	1_0270	Chr 6H	93.71	55	12.6885	LOC_Os02g43670.1	transferase family protein
gb_UNIGENE3564	1_0270	Chr 6H	93.71	19.1	3.25473	LOC_Os02g17940.6	leucoanthocyanidin dioxygenase
gb_UNIGENE12075	1_0270	Chr 6H	93.71	12.9	2.45469	LOC_Os07g41460.1	flavonol 4-sulfotransferase
gb_UNIGENE7697	1_1475	Chr 6H	98.57	18	3.29097	LOC_Os05g18604.1	retrotransposon protein, putative, Ty1-copia subclass
gb_UNIGENE1794	1_1475	Chr 6H	98.57	23.5	3.05393	LOC_Os11g26850.2	adenosylhomocysteinase
gb_UNIGENE3675	1_1475	Chr 6H	98.57	15.9	2.9248	LOC_Os01g60770.1	alpha-expansin 10 precursor
gb_UNIGENE8132	1_1475	Chr 6H	98.57	22.9	2.66328	LOC_Os05g02420.2	expressed protein
gb_UNIGENE1536	2_0287	Chr 6H	100.31	79.6	24.7373	LOC_Os02g48720.2	ADP,ATP carrier protein, mitochondrial precursor
gb_UNIGENE5096	2_0287	Chr 6H	100.31	75.8	22.185	LOC_Os02g48110.1	oxygen-regulated precursor
gb_UNIGENE23149	2_0287	Chr 6H	100.31	66.7	17.0493	LOC_Os02g48210.1	lectin-like kinase
gb_UNIGENE12959	2_0287	Chr 6H	100.31	55.8	12.4284	LOC_Os02g47420.3	pollen-specific kinase partner protein
gb_UNIGENE25252	2_0287	Chr 6H	100.31	45.2	9.3134	LOC_Os02g41520.1	glycosyl transferase family 8 protein
gb_UNIGENE4346	2_0287	Chr 6H	100.31	45.4	8.74937	LOC_Os02g09490.1	cinnamyl alcohol dehydrogenase
gb_UNIGENE2638	2_0287	Chr 6H	100.31	35.4	7.00965	LOC_Os02g53180.3	1-aminocyclopropane-1-carboxylate oxidase 1
gb_UNIGENE17478	2_0287	Chr 6H	100.31	21.5	3.96391	LOC_Os03g03450.1	anthranilate phosphoribosyltransferase, chloroplast precursor
gb_UNIGENE17135	2_0287	Chr 6H	100.31	23.3	3.80712	hit not found	no description
gb_UNIGENE12910	2_0287	Chr 6H	100.31	33.5	3.38118	LOC_Os09g08190.1	flavonol 4-sulfotransferase
gb_UNIGENE11918	2_0287	Chr 6H	100.31	17.4	3.38118	LOC_Os02g45780.1	binding protein
gb_UNIGENE15515	2_0287	Chr 6H	100.31	19.7	3.25473	LOC_Os07g42570.1	dirigent-like pDIR17
gb_UNIGENE3565	2_0287	Chr 6H	100.31	17.4	3.01715	LOC_Os02g17940.6	leucoanthocyanidin dioxygenase
gb_UNIGENE17361	2_0287	Chr 6H	100.31	20.6	2.94331	LOC_Os08g35310.1	isoflavone-7-O-methytransferase 9, putative
gb_UNIGENE11623	2_0287	Chr 6H	100.31	25.1	2.85052	LOC_Os08g04540.1	aromatic-L-amino-acid decarboxylase
gb_UNIGENE3904	2_0287	Chr 6H	100.31	20.7	2.73845	LOC_Os08g23150.1	indole-3-glycerol phosphate synthase, chloroplast precursor
gb_UNIGENE12317	2_0287	Chr 6H	100.31	19.6	2.71969	LOC_Os06g15370.1	peptide transporter PTR2
gb_UNIGENE634	2_0287	Chr 6H	100.31	21	2.64443	LOC_Os10g34930.1	secretory protein
gb_UNIGENE6013	2_1469	Chr 6H	105.68	74.3	21.2726	LOC_Os02g48870.1	aspartic proteinase nepenthesin-2 precursor
gb_UNIGENE13428	2_1469	Chr 6H	105.68	27.7	4.8893	LOC_Os01g02400.2	Ser/Thr receptor-like kinase
gb_UNIGENE13674	1_1349	Chr 6H	111.1	16.3	3.16378	LOC_Os11g19210.1	beta-D-xylosidase
gb_UNIGENE10483	1_1459	Chr 6H	112.36	57.1	13.5286	LOC_Os02g51150.1	SUR2
gb_UNIGENE25386	1_1459	Chr 6H	112.36	33.8	6.77973	LOC_Os02g47090.1	peptide transporter PTR2
gb_UNIGENE2895	1_1459	Chr 6H	112.36	18.5	3.61334	LOC_Os07g08200.1	inner envelope membrane protein, chloroplast precursor, putative
gb_UNIGENE4386	1_1459	Chr 6H	112.36	19.3	3.54227	LOC_Os02g08440.1	OsWRKY71 - Superfamily of rice TFs having WRKY and zinc finger domains
gb_UNIGENE8578	1_1459	Chr 6H	112.36	18.9	3.45298	LOC_Os04g23550.1	DNA binding like
gb_UNIGENE11920	1_1459	Chr 6H	112.36	16.5	3.12725	hit not found	no description
gb_UNIGENE13615	1_1459	Chr 6H	112.36	16.1	3.09064	LOC_Os02g07690.1	VQ motif family protein
gb_UNIGENE3362	1_1459	Chr 6H	112.36	14.8	2.90626	LOC_Os01g60020.1	NAC domain-containing 68
gb_UNIGENE20239	1_1459	Chr 6H	112.36	13.4	2.66328	LOC_Os07g42740.1	calmodulin binding protein
gb_UNIGENE2769	1_1459	Chr 6H	112.36	13.7	2.60667	LOC_Os08g35760.1	auxin-binding ABP20 precursor
gb_UNIGENE11919	1_1459	Chr 6H	112.36	15	2.56881	hit not found	no description
gb_UNIGENE11611	1_1459	Chr 6H	112.36	12.7	2.53086	hit not found	no description
gb_UNIGENE21298	1_1459	Chr 6H	112.36	14.4	2.45469	LOC_Os01g50100.1	multidrug resistance 4
gb_UNIGENE4833	2_1224	Chr 6H	122.04	21.2	3.94656	LOC_Os03g42110.1	N-acetyl-gamma-glutamyl-phosphate reductase, chloroplast precursor
gb_UNIGENE19684	2_1224	Chr 6H	122.04	12.2	2.43559	LOC_Os10g35950.1	10-deacetylbaccatin III 10-O-acetyltransferase
gb_UNIGENE4309	1_0331	Chr 6H	127.3	32.5	6.32439	hit not found	no description
gb_UNIGENE9000	1_0331	Chr 6H	127.3	28.5	5.29248	LOC_Os02g48900.2	aspartic proteinase nepenthesin-1 precursor
gb_UNIGENE22585	1_0331	Chr 6H	127.3	24.2	4.72507	hit not found	no description
gb_UNIGENE13692	1_0331	Chr 6H	127.3	20.4	3.78961	LOC_Os01g02800.1	receptor-like kinase ARK1AS
gb_UNIGENE4389	1_0331	Chr 6H	127.3	16.8	3.09064	LOC_Os11g44870.2	expressed protein
gb_UNIGENE7879	1_0331	Chr 6H	127.3	17.4	3.05393	LOC_Os01g65070.2	embryogenesis-associated EMB8
gb_UNIGENE12084	1_0331	Chr 6H	127.3	15.4	2.98027	LOC_Os09g24320.1	2-oxo acid dehydrogenases acyltransferase family protein
gb_UNIGENE2990	1_0331	Chr 6H	127.3	17.6	2.7759	LOC_Os10g39680.1	acidic endochitinase Q precursor
gb_UNIGENE2992	1_0331	Chr 6H	127.3	17	2.73845	LOC_Os10g39680.1	acidic endochitinase Q precursor
gb_UNIGENE26021	1_0331	Chr 6H	127.3	13.9	2.71969	LOC_Os04g44340.1	expressed protein
gb_UNIGENE22530	1_0331	Chr 6H	127.3	16.6	2.62556	hit not found	no description
gb_UNIGENE4491	1_0331	Chr 6H	127.3	13.6	2.51186	LOC_Os10g43060.1	expressed protein
gb_UNIGENE8851	1_0331	Chr 6H	127.3	13	2.51186	LOC_Os01g11860.1	4-methyl-5-thiazole monophosphate biosynthesis protein
gb_UNIGENE17284	1_0331	Chr 6H	127.3	13.7	2.45469	LOC_Os01g43851.1	cytochrome P450 72A1
gb_UNIGENE22877	1_1147	Chr 6H	131.6	79.1	24.7465	LOC_Os07g43430.1	expressed protein
gb_UNIGENE2636	1_1147	Chr 6H	131.6	48.9	10.8259	LOC_Os02g53180.2	1-aminocyclopropane-1-carboxylate oxidase 1
gb_UNIGENE5258	1_1147	Chr 6H	131.6	23.1	4.45866	LOC_Os11g33270.1	xyloglucan endotransglucosylase/hydrolase precursor
gb_UNIGENE15859	1_1147	Chr 6H	131.6	17.8	3.45298	LOC_Os02g51430.2	SEC6
gb_UNIGENE4391	1_1147	Chr 6H	131.6	16	2.98027	hit not found	no description
gb_UNIGENE16393	1_1147	Chr 6H	131.6	15.4	2.73845	LOC_Os01g72240.1	uridine 5-monophosphate synthase
gb_UNIGENE3308	1_1147	Chr 6H	131.6	13.3	2.62556	LOC_Os02g38840.2	glucose-6-phosphate 1-dehydrogenase, cytoplasmic isoform
gb_UNIGENE24335	1_1147	Chr 6H	131.6	13.1	2.60667	hit not found	no description
gb_UNIGENE2595	1_1147	Chr 6H	131.6	18.2	2.54985	LOC_Os09g17840.1	transport Sec61 alpha subunit isoform 2
gb_UNIGENE7849	1_0202	Chr 6H	141.63	20.2	3.23658	LOC_Os01g10950.1	peptide-N4-asparagine amidase A
gb_UNIGENE18459	1_0202	Chr 6H	141.63	13.2	2.60667	LOC_Os10g03570.1	RGH1A
gb_UNIGENE10851	1_0978	Chr 6H	149.55	16.7	3.01715	LOC_Os02g55870.1	heparanase-like 3 precursor
gb_UNIGENE16356	1_0949	Chr 7H	0.02	27.9	5.46664	hit not found	no description
gb_UNIGENE1466	1_0949	Chr 7H	0.02	17.7	3.23658	LOC_Os06g31070.1	prolamin PPROL 17 precursor
gb_UNIGENE22545	2_1307	Chr 7H	2.64	70.6	19.3744	hit not found	no description
gb_UNIGENE9609	2_1307	Chr 7H	2.64	66	17.1466	LOC_Os06g46700.1	expressed protein
gb_UNIGENE8650	2_1307	Chr 7H	2.64	50.7	11.1357	LOC_Os06g03910.1	hydrolase, NUDIX family protein
gb_UNIGENE20287	2_1307	Chr 7H	2.64	39.2	8.12442	LOC_Os02g45710.1	RING zinc finger protein-like
gb_UNIGENE13825	2_1307	Chr 7H	2.64	28.7	5.63888	LOC_Os06g02019.1	cytochrome P450 88A1
gb_UNIGENE17960	1_1031	Chr 7H	6.38	12.2	2.45469	hit not found	no description
gb_UNIGENE13252	1_1495	Chr 7H	7.25	80.2	25.5686	LOC_Os09g16540.1	protein kinase
gb_UNIGENE13253	1_1495	Chr 7H	7.25	78.1	24.0187	LOC_Os09g16540.1	protein kinase
gb_UNIGENE10151	1_1495	Chr 7H	7.25	64	16.1614	hit not found	no description
gb_UNIGENE10150	1_1495	Chr 7H	7.25	57.5	13.6317	LOC_Os06g02040.1	seed maturation protein
gb_UNIGENE26418	1_1495	Chr 7H	7.25	45.1	9.67843	LOC_Os10g04540.1	conserved hypothetical protein
gb_UNIGENE1458	1_1495	Chr 7H	7.25	24.3	4.6257	LOC_Os06g31070.1	prolamin PPROL 17 precursor
gb_UNIGENE11397	2_0245	Chr 7H	11.72	67.2	17.6096	hit not found	no description
gb_UNIGENE12026	2_0245	Chr 7H	11.72	16.1	3.14553	LOC_Os02g24080.5	SNAP25 homologous SNAP30
gb_UNIGENE20189	2_0245	Chr 7H	11.72	15.5	3.03555	hit not found	no description
gb_UNIGENE14304	2_0245	Chr 7H	11.72	12.5	2.51186	LOC_Os10g38470.1	glutathione S-transferase GSTU6
gb_UNIGENE6910	2_0245	Chr 7H	11.72	12.4	2.49282	LOC_Os08g37180.1	patatin T5 precursor
gb_UNIGENE11396	1_0841	Chr 7H	15.24	64.9	16.6386	LOC_Os06g02040.1	seed maturation protein
gb_UNIGENE15936	1_0841	Chr 7H	15.24	12.6	2.51186	LOC_Os04g51150.1	transposon protein, unclassified
gb_UNIGENE15046	2_0755	Chr 7H	16.58	19.8	2.9618	LOC_Os03g02240.1	AT-GTL1
gb_UNIGENE16526	2_0755	Chr 7H	16.58	14.6	2.71969	LOC_Os06g04070.1	arginine decarboxylase
gb_UNIGENE4271	2_0755	Chr 7H	16.58	18.5	2.53086	LOC_Os11g28060.1	cytochrome P450 71C4
gb_UNIGENE15107	2_0014	Chr 7H	18.31	69.2	18.7003	hit not found	no description
gb_UNIGENE14008	2_0014	Chr 7H	18.31	67.5	17.8396	LOC_Os06g04220.1	expressed protein
gb_UNIGENE631	2_0014	Chr 7H	18.31	55.3	12.866	LOC_Os06g04620.1	GDP-mannose 4,6 dehydratase 2
gb_UNIGENE15108	2_0014	Chr 7H	18.31	38.8	7.72075	LOC_Os04g42100.1	peroxidase 18 precursor
gb_UNIGENE11792	2_0014	Chr 7H	18.31	23	4.47544	LOC_Os01g16750.1	disulfide oxidoreductase/ monooxygenase/ oxidoreductase
gb_UNIGENE7525	2_0014	Chr 7H	18.31	12.5	2.49282	LOC_Os03g50030.1	phospholipase A2
gb_UNIGENE11361	2_0162	Chr 7H	38.97	16.7	3.10895	LOC_Os03g55410.1	peroxidase 51 precursor
gb_UNIGENE2057	1_0232	Chr 7H	43.22	72.9	20.6711	LOC_Os06g05000.1	early nodulin 93
gb_UNIGENE9479	1_0232	Chr 7H	43.22	45.4	9.7863	LOC_Os07g30670.1	electron carrier/ electron transporter/ iron ion binding protein
gb_UNIGENE21479	1_0232	Chr 7H	43.22	42.7	9.02766	LOC_Os07g30670.1	electron carrier/ electron transporter/ iron ion binding protein
gb_UNIGENE10898	1_0232	Chr 7H	43.22	26.6	5.21267	LOC_Os02g13380.1	early nodulin 93
gb_UNIGENE10573	1_0232	Chr 7H	43.22	12.8	2.53086	LOC_Os06g05740.1	expressed protein
gb_UNIGENE8307	1_0218	Chr 7H	49.05	66.4	17.3246	LOC_Os02g17090.1	cucumisin precursor
gb_UNIGENE23540	1_0218	Chr 7H	49.05	12.5	2.43559	LOC_Os01g47070.1	acidic endochitinase precursor
gb_UNIGENE11499	1_0056	Chr 7H	50.62	27.4	5.18064	LOC_Os07g03200.1	phytosulfokines 4 precursor
gb_UNIGENE16529	2_1491	Chr 7H	62.49	13.3	2.62556	hit not found	no description
gb_UNIGENE14426	1_0772	Chr 7H	70.03	85	29.8814	LOC_Os09g25150.3	dihydroflavonol-4-reductase
gb_UNIGENE21316	1_0696	Chr 7H	71.76	76.5	22.8929	LOC_Os06g08540.1	actin binding protein
gb_UNIGENE9422	1_0696	Chr 7H	71.76	13.8	2.71969	LOC_Os01g07870.1	multidrug resistance-associated 3
gb_UNIGENE15718	1_0959	Chr 7H	76.56	17.2	3.14553	LOC_Os06g46350.1	patatin-like phospholipase family protein
gb_UNIGENE2211	1_1014	Chr 7H	79.49	23.7	4.52569	LOC_Os01g28500.1	pathogenesis-related PRMS precursor
gb_UNIGENE1560	1_1014	Chr 7H	79.49	13.5	2.64443	LOC_Os04g32950.1	calnexin homolog precursor
gb_UNIGENE18530	1_0346	Chr 7H	80.35	84.3	29.1684	LOC_Os04g22120.1	protein kinase
gb_UNIGENE9740	1_0346	Chr 7H	80.35	15.3	2.68211	hit not found	no description
gb_UNIGENE25239	1_0346	Chr 7H	80.35	13.6	2.68211	hit not found	no description
gb_UNIGENE9742	1_0346	Chr 7H	80.35	14.5	2.54985	LOC_Os01g67190.1	ribonuclease 2 precursor
gb_UNIGENE9196	1_0050	Chr 7H	82.5	35.4	6.21971	LOC_Os06g12150.2	shikimate kinase, chloroplast precursor
gb_UNIGENE10815	1_0050	Chr 7H	82.5	19	2.9618	LOC_Os03g46260.1	expressed protein
gb_UNIGENE9475	1_0050	Chr 7H	82.5	14.3	2.68211	LOC_Os08g40530.2	calcium-transporting ATPase 9, plasma membrane-type
gb_UNIGENE3547	1_0050	Chr 7H	82.5	13.1	2.56881	LOC_Os11g20090.1	O-methyltransferase ZRP4
gb_UNIGENE26368	1_0605	Chr 7H	84.07	82.3	27.2232	hit not found	no description
gb_UNIGENE422	1_0267	Chr 7H	89.11	62.7	15.6937	LOC_Os01g41710.1	chlorophyll a-b binding 2, chloroplast precursor
gb_UNIGENE19921	1_0267	Chr 7H	89.11	59.7	14.4681	LOC_Os06g13870.1	immediate-early fungal elicitor CMPG1
gb_UNIGENE2768	1_0267	Chr 7H	89.11	49.6	10.5212	LOC_Os08g35760.1	auxin-binding ABP20 precursor
gb_UNIGENE14836	1_0267	Chr 7H	89.11	39.6	7.80233	LOC_Os06g13600.1	VEX1
gb_UNIGENE19845	1_0267	Chr 7H	89.11	15.9	3.09064	LOC_Os02g40200.2	receptor-like kinase precursor
gb_UNIGENE3350	1_0431	Chr 7H	91.11	52.8	11.8845	LOC_Os06g11800.1	annexin-like RJ4
gb_UNIGENE12317	1_0431	Chr 7H	91.11	29.1	5.6233	LOC_Os06g15370.1	peptide transporter PTR2
gb_UNIGENE19439	1_0431	Chr 7H	91.11	27.4	5.32429	LOC_Os01g67630.2	peptide transporter PTR2
gb_UNIGENE24322	1_0431	Chr 7H	91.11	26.8	4.93823	LOC_Os06g19370.2	embryogenesis transmembrane protein
gb_UNIGENE8776	1_0431	Chr 7H	91.11	21.6	4.05033	hit not found	no description
gb_UNIGENE13148	1_0431	Chr 7H	91.11	21.3	3.41712	LOC_Os09g35910.1	homeodomain-leucine zipper transcription factor TaHDZipI-1
gb_UNIGENE18474	1_0533	Chr 7H	94.34	46	9.81017	LOC_Os09g32690.2	ubiquitin-ligase/ zinc ion binding protein
gb_UNIGENE24409	1_0533	Chr 7H	94.34	42.3	8.92704	LOC_Os06g15760.1	aspartic proteinase Asp1 precursor
gb_UNIGENE19596	1_0533	Chr 7H	94.34	25.7	5.03565	hit not found	no description
gb_UNIGENE22600	1_0533	Chr 7H	94.34	24.2	4.67546	hit not found	no description
gb_UNIGENE3904	1_0533	Chr 7H	94.34	22.1	4.23881	LOC_Os08g23150.1	indole-3-glycerol phosphate synthase, chloroplast precursor
gb_UNIGENE8863	1_0533	Chr 7H	94.34	23.2	4.03309	LOC_Os09g10910.3	fiber Fb34
gb_UNIGENE6409	1_0533	Chr 7H	94.34	22	3.56007	LOC_Os03g12030.1	3-ketoacyl-CoA synthase
gb_UNIGENE24950	1_0533	Chr 7H	94.34	17.7	3.41712	hit not found	no description
gb_UNIGENE18311	1_0533	Chr 7H	94.34	22.2	3.36318	LOC_Os06g14810.1	3-ketoacyl-CoA synthase
gb_UNIGENE871	1_0533	Chr 7H	94.34	20.4	3.25473	LOC_Os11g24070.1	nonspecific lipid-transfer 1 precursor
gb_UNIGENE972	1_0533	Chr 7H	94.34	19.5	3.0723	LOC_Os11g24070.1	nonspecific lipid-transfer 1 precursor
gb_UNIGENE15613	1_0533	Chr 7H	94.34	16.3	3.01715	LOC_Os11g31960.1	expressed protein
gb_UNIGENE24882	1_0533	Chr 7H	94.34	14.9	2.81326	LOC_Os06g18000.1	kinase domain containing protein
gb_UNIGENE21140	1_0533	Chr 7H	94.34	13.9	2.73845	LOC_Os01g57480.1	serine/threonine-kinase receptor precursor
gb_UNIGENE9863	1_0533	Chr 7H	94.34	13.9	2.70091	LOC_Os05g37660.1	AER
gb_UNIGENE16098	1_0533	Chr 7H	94.34	13	2.49282	LOC_Os02g38970.2	expressed protein
gb_UNIGENE13217	1_0533	Chr 7H	94.34	12.7	2.45469	LOC_Os07g36570.1	KI domain interacting kinase 1
gb_UNIGENE8822	1_0655	Chr 7H	97.25	64.1	16.2958	LOC_Os06g19690.1	expressed protein
gb_UNIGENE9093	1_0655	Chr 7H	97.25	39.9	8.24352	LOC_Os08g41290.1	AIR12
gb_UNIGENE7354	1_0655	Chr 7H	97.25	22.9	4.42504	LOC_Os05g26660.1	expressed protein
gb_UNIGENE25984	1_0055	Chr 7H	100.61	66.9	17.537	LOC_Os07g41850.1	C1-like domain containing protein
gb_UNIGENE21295	1_0055	Chr 7H	100.61	55	12.7578	LOC_Os06g49740.1	GCIP-interacting protein
gb_UNIGENE4195	1_0055	Chr 7H	100.61	39.3	7.81588	LOC_Os11g39990.1	patatin T5 precursor
gb_UNIGENE15587	1_0055	Chr 7H	100.61	20.8	3.91182	LOC_Os02g16590.1	transposon protein, CACTA, En/Spm sub-class
gb_UNIGENE17992	1_0369	Chr 7H	107.98	13.6	2.64443	LOC_Os06g38970.1	ATP binding protein
gb_UNIGENE20678	1_1377	Chr 7H	109.71	18.8	3.63106	LOC_Os01g28030.1	peroxidase 24 precursor
gb_UNIGENE813	1_1055	Chr 7H	110.88	71.8	19.9958	LOC_Os06g29730.1	expressed protein
gb_UNIGENE2163	1_1055	Chr 7H	110.88	71.1	19.6628	LOC_Os06g29730.1	expressed protein
gb_UNIGENE939	1_1055	Chr 7H	110.88	68.2	18.1225	LOC_Os06g29730.1	expressed protein
gb_UNIGENE5023	1_1055	Chr 7H	110.88	64	16.2643	LOC_Os10g28080.1	chitinase 1 precursor
gb_UNIGENE15316	1_1055	Chr 7H	110.88	17.9	2.54985	LOC_Os06g40210.1	expressed protein
gb_UNIGENE5815	1_0089	Chr 7H	115.61	70.8	19.2249	LOC_Os08g08040.1	LSM7 homolog, U6 small nuclear RNA associated
gb_UNIGENE5303	1_0089	Chr 7H	115.61	50.7	10.725	LOC_Os08g10500.2	expressed protein
gb_UNIGENE5302	1_0089	Chr 7H	115.61	36.6	7.27837	LOC_Os08g10500.2	expressed protein
gb_UNIGENE24099	2_0485	Chr 7H	116.54	18.2	3.05393	LOC_Os03g43670.1	receptor kinase CRINKLY4 precursor
gb_UNIGENE15424	2_1448	Chr 7H	130.15	33.9	6.77973	LOC_Os06g49760.1	ripening-related protein
gb_UNIGENE15472	2_1448	Chr 7H	130.15	30.2	5.94727	LOC_Os06g49760.1	ripening-related protein
gb_UNIGENE15181	2_0103	Chr 7H	136.16	73	20.677	LOC_Os06g48600.1	macrophage migration inhibitory factor
gb_UNIGENE13499	2_0824	Chr 7H	143.16	90.7	37.294	LOC_Os06g47530.1	serine/threonine-kinase receptor precursor
gb_UNIGENE4899	2_0824	Chr 7H	143.16	27.4	5.26061	LOC_Os06g46950.1	EF-hand Ca2+-binding CCD1
gb_UNIGENE3891	2_0684	Chr 7H	144.02	64.6	16.3273	LOC_Os09g07020.1	flavonol synthase-like protein
gb_UNIGENE11818	1_0241	Chr 7H	147.89	20.5	3.99853	LOC_Os10g37110.1	transposon protein, unclassified
gb_UNIGENE22343	1_0241	Chr 7H	147.89	16.7	3.25473	LOC_Os04g42310.1	K+ channel tetramerisation domain containing protein
gb_UNIGENE10167	1_0241	Chr 7H	147.89	15.3	2.9248	LOC_Os05g46020.1	OsWRKY7 - Superfamily of rice TFs having WRKY and zinc finger domains
gb_UNIGENE6920	1_0241	Chr 7H	147.89	16	2.7759	LOC_Os04g32920.5	potassium transporter 1
gb_UNIGENE25368	1_0241	Chr 7H	147.89	14.3	2.7759	LOC_Os01g53350.1	anthocyanidin 5,3-O-glucosyltransferase
gb_UNIGENE11081	2_0247	Chr 7H	152.73	83.7	28.5693	LOC_Os03g29970.1	nuclear transcription factor Y subunit B-3
gb_UNIGENE26363	2_0247	Chr 7H	152.73	78.3	24.1145	hit not found	no description
gb_UNIGENE24335	2_0217	Chr 7H	160.05	17.2	3.10895	hit not found	no description
gb_UNIGENE24402	2_0217	Chr 7H	160.05	15.7	2.85052	hit not found	no description
gb_UNIGENE13190	1_0543	Chr 7H	161.4	53.9	12.256	LOC_Os03g25440.1	expressed protein
gb_UNIGENE15718	1_0543	Chr 7H	161.4	28.5	5.3084	LOC_Os06g46350.1	patatin-like phospholipase family protein
gb_UNIGENE4387	1_0885	Chr 7H	185.98	69.1	18.6055	LOC_Os06g44010.1	OsWRKY28 - Superfamily of rice TFs having WRKY and zinc finger domains
gb_UNIGENE10756	1_0885	Chr 7H	185.98	17.1	3.20022	LOC_Os03g05920.1	monooxygenase
gb_UNIGENE19593	1_0885	Chr 7H	185.98	15.3	2.94331	LOC_Os09g32000.1	TMV response-related gene product
gb_UNIGENE9925	1_0885	Chr 7H	185.98	20.7	2.51186	LOC_Os02g37490.1	glycine-rich cell wall structural precursor
gb_UNIGENE21196	1_0454	Chr 7H	186.65	69.6	18.8949	LOC_Os06g43810.1	expressed protein
gb_UNIGENE2672	1_0454	Chr 7H	186.65	29	4.52569	LOC_Os06g48180.1	xyloglucan endotransglucosylase/hydrolase 23 precursor
gb_UNIGENE13248	1_0454	Chr 7H	186.65	12.9	2.56881	LOC_Os04g12970.1	indole-3-acetate beta-glucosyltransferase
gb_UNIGENE26386	2_1280	Chr 7H	188.8	73.6	20.8722	LOC_Os06g43780.1	expressed protein
gb_UNIGENE12088	2_1280	Chr 7H	188.8	63.3	15.0929	LOC_Os06g43620.1	haemolysin-III related family protein
gb_UNIGENE18427	2_1280	Chr 7H	188.8	44.8	8.20392	LOC_Os09g04310.1	expressed protein
gb_UNIGENE20220	1_0896	Chr 7H	196.32	44.7	9.33801	LOC_Os01g27430.1	retrotransposon protein, putative, unclassified
gb_UNIGENE21775	1_0896	Chr 7H	196.32	17.3	3.29097	LOC_Os05g44340.1	heat shock 101
gb_UNIGENE10314	1_0896	Chr 7H	196.32	14.5	2.81326	LOC_Os02g54180.1	expressed protein
gb_UNIGENE25812	1_0896	Chr 7H	196.32	13	2.58775	LOC_Os06g51170.1	serine/threonine-kinase Cx32, chloroplast precursor
gb_UNIGENE4326	1_0896	Chr 7H	196.32	23.3	2.56881	LOC_Os04g41680.1	endochitinase A precursor
gb_UNIGENE4056	1_0896	Chr 7H	196.32	14.1	2.51186	LOC_Os12g43430.1	thaumatin-like precursor
Note: 1) Ph-responsive unigene ID are derived from HarvEST assembly #25
Note: 2) genetic location of eQTL-associated SNPs were based on consensus genetic map (L. Ramsay)
